# Supplementary material for: Atlas of telomeric repeat diversity in Arabidopsis thaliana
Source: Genome Biol. 2024 Sep 16;25:244. doi: 10.1186/s13059-024-03388-3 (PMC11406999; doi:10.1186/s13059-024-03388-3)
Supplement: Supplementary file 2 — Additional file 2: Supplementary tables. Table S1. Sampling details for 74 Arabidopsis thaliana accessions. Table S2. Degenerate and variant telomeric repeat arrays for each chromosome end in each accession. Table S3. Sequence of the template in telomerase RNA for each accession. Table S4. Non-telomeric sequences within telomeric repeat arrays. Table S5. Annotation of the most distal gene at each chromosome end for each accession. [file 13059_2024_3388_MOESM2_ESM.xlsx]

## Sheet: Table S1
Table S1: Sampling details for 74 Arabidopsis thaliana accessions
Accession	PCA result	Location	Longitude	Latitude	Data ID	Sequencing depth	Note
11C1	European	United Kingdom	-3.21072	55.8877	ERR11196080	212.177
ANGE-B-10	European	France	1.6569	43.9121	ERR10084057	62.2936
ANGE-B-2	European	France	1.65685	43.9121	ERR10084082	80.433
BANI-C-1	European	France	0.234303	43.0436	ERR10084602	78.2037
BARC-A-17	European	France	0.387723	43.362	ERR10084058	55.1977
BROU-A-10	European	France	2.62168	43.9993	ERR10084529	67.1158
CAMA-C-9	European	France	2.88166	43.8249	ERR10084900	73.3813
Col-0	European	Poland	15.2369	52.7325	ERR8666127	117.859
DraIII-1	European	Czech Republic	16.2815	49.4112	ERR11194058	96.5623
Ey15-2	European	Germany	8.76781	48.4345	ERR8666125	108.487
GAIL-B-11	European	France	1.90108	43.909	ERR10084060	80.2095
Gel-1	European	Netherlands	5.86667	51.0167	ERR11194146	136.496
HR-10	European	United Kingdom	-0.6383	51.4083	ERR11193985	82.7888
IP-Fel-2	European	Spain	-5.7	43.31	ERR11196070	204.171
IP-Hum-4	European	Spain	-3.68889	42.2272	ERR10084931	76.7603
IP-Piq-0	European	Spain	-2.56	42.1	ERR11194231	127.546
Kew-1	European	United Kingdom	-0.2887	51.4819	PRJEB51511	81.1755
LACR-C-14	European	France	1.07562	43.0002	ERR10084076	51.1961
Ler-0	European	Poland	15.2369	52.7325	ERR10084532	103.466
MERE-A-13	European	France	1.83622	42.6566	ERR10084521	77.1396
PREI-A-14	European	France	0.623298	43.7179	ERR10084910	29.49
Ru-2	European	Germany	9.16	48.56	ERR11194103	118.753
T850	European	Sweden	13.5603	55.9419	ERR11193113	95.9556
Alo-0	European	Spain	-7.47615	40.1097	ERR10084935	110.49
Cas-0	European	Spain	-3.39072	38.5341	ERR10084942	87.6134
Evs-0	European	Spain	-3.9597	40.4792	ERR10084952	83.0004
Evs-12	European	Spain	-3.9597	40.4792	ERR10084904	85.7068
Hom-4	European	Spain	-1.68601	40.8168	ERR10084958	70.2726
IP-Bus-0	European	Spain	-3.28	36.97	ERR11196076	206.386
IP-Ini-0	European	Spain	-3.75	40.46	ERR11194209	127.352
IP-Tri-0	European	Spain	-6.01	37.38	ERR11196020	166.413
Mdc-14	European	Spain	-3.52962	38.8743	ERR10084946	111.279
Med-3	European	Spain	-6.76574	42.4552	ERR10084084	55.3929
Alo-19	Iberian relict	Spain	-7.47615	40.1097	ERR10084518	116.304
Cas-6	Iberian relict	Spain	-3.39072	38.5341	ERR10084537	105.06
Cat-0	Iberian relict	Spain	-3.68695	40.5421	ERR10084948	63.7168
Hum-2	Iberian relict	Spain	-3.68889	42.2272	ERR10084063	99.2004
IP-Per-0	Iberian relict	Spain	-1.12	37.6	ERR11193241	55.9684
Lor-16	Iberian relict	Spain	-0.263499	38.8601	ERR10084939	60.9247
Mos-9	Iberian relict	Spain	-7.1103	40.0406	ERR10084897	55.7918
San-9	Iberian relict	Spain	-3.50888	38.3314	ERR10084908	35.9227
Sln-22	Iberian relict	Spain	-3.99484	40.3569	ERR10084918	39.6594
Cvi-0	Other relicts	Cape Verde Island	-23.6167	15.1111	ERR10084078	95.5907
Etna-2	Other relicts	Italy	14.98	37.69	ERR11193262	66.625
Rabacal-1	Other relicts	Maderia	-17.1297	32.7536	ERR10083811	96.9607
Tanz-1	Other relicts	Tanzania	36.2128	-2.87389	ERR10084917	111.988
14INRCT07	North American	America	-86.2477	38.2261	ERR13112084	45	Generated in this study
Pent-46	North American	America	-86.3929	43.7623	ERR13112085	35	Generated in this study
LI-EF-011	North American	America	-73.1493	40.9064	ERR13112086	116	Generated in this study
Stw-0	European	Russia	36.92	52.84	ERR11437342	39
Est-1	European	Estonia	25.3	58.30	ERR11437316	34
Geg-14	Asian	Armenia	44.82	40.14	ERR11437349	28
Kar-1	Asian	Kyrgyzstan	74.37	42.3	ERR11437325	45
Sus-1	Asian	Kyrgyzstan	73.41	42.19	ERR11437329	43
Kyr-1	Asian	Kyrgyzstan	72.6	40.05	ERR11437320	32
Sha	Asian	Afghanistan	71.3	37.29	PRJCA012695	15.83
Sorbo	Asian	Tajikistan	68.48	38.35	PRJCA012695	33.48
Altai-5	Asian	China	88.4	47.76	ERR11437324	47
Kas-1	Asian	India	76.83	34.2	ERR11437309	33
Ms-0	Asian	Russia	37.62	55.78	ERR11437313	32
N13	Asian	Russia	34.02	62.13	ERR11437334	39
Per-1	Asian	Russia	56.3167	58	PRJCA012695	29.99
Elh-2	Other relicts	Morocco	-7.40644	31.47197	ERR11437332	29
Taz-0	Other relicts	Morocco	-4.10258	34.09166	ERR11437344	40
Had-6b	Other relicts	Lebanon	35.7	33.92	ERR11437317	34
Qar-8a	Other relicts	Lebanon	35.84	34.1	ERR11437336	35
Abd-0	European	UK	-2.22	57.15	ERR11437323	59
Belmonte-4-94	European	Italy	12.4833	42.1167	PRJCA012695	26.22
Dra-2	European	Czech Republic	16.2667	49.4167	PRJCA012695	49.96
Got-22	European	Germany	9.9355	51.5338	PRJCA012695	32.17
Hs-0	European	Germany	9.44	52.24	PRJCA012695	26.36
Mammo-1	European	Italy	16.23	38.36	PRJCA012695	16.92
Pu2-23	European	Czech Republic	16.36	49.42	PRJCA012695	37.33
St-0	European	Sweden	18.06	59.34	PRJCA012695	22.29

## Sheet: Table S2
Table S2: Degenerate and variant telomeric repeat arrays for each chromosome end in each accession
Chromosome end	chr1p
Accession	LI-EF-011	14INRCT07	Pent-46	Geg-14	Kar-1	Sus-1	Kyr-1	Sha	Sorbo	Altai-5	Kas-1	Ms-0	N13	Per-1	St-0	T850	11C1	Abd-0	HR-10	Kew-1	Gel-1	Ey15-2	Ru-2	Got-22	Hs-0	Dralll-1	Pu2-23	Dra-2	Belmonte-4-94	Mammo-1	Col-0	Ler-0	stw-0	Est-1	ANGE-B-10	ANGE-B-2	BANI-C-1	BARC-A-17	BROU-A-10	CAMA-C-9	GAIL-B-11	LACR-C-14	MERE-A-13	PREI-A-14	Alo-0	Med-3	IP-Tri-0	IP-Fel-2	Evs-0
	TTTCGGG	TTTCGGG	TTTCGGG	TTTAGGG	TTTCGGG	TTTCGGG	N	TTAAGGA	TTTCGGG	TTTAGGGA	TTTCGGG	TTTCGGG	TTTAGGG	TTTAGGGA	TTTCGGG	TTTAGAGA	TTTAGGGAA	TTTCGGG	TTTAGGGAA	TTTAGGGA	TTTAGGGAA	TTTAGGGA	TTTAGGGA	TTTAGGA	TTTAGGA	TTTAGAGA	TTTCGGGG	TTTCGGG	TTTCGGG	TTTCGGG	TTTAGGGAA	TTTAGGGAA	TTTCGGG	TTTCGGG	TTTAGGGA	TTTAGGGA	TTTAGGGAA	TTTAGGGAA	TTTAGAGA	TTTAGAGA	TTTAGGGA	TTTAGGGA	TTTAGGGA	TTTAGGGAA	TTTAGGGA	TTTAGGGA	TTTAGGGA	TTTAGAGA	TTTAGGGA
	TTTAGGGAA	TTTAGGGAA	TTTAGGGAA	TTTAGGGA	TTTAGGGA	TTTAGGGA		TTCAGAGA	TTTAGGGA	TTTAGGA	TTTAGGGAA	TTTAGGGAA	TTTAGGAA	TTTAGAGA	TTTAGGGA	TTTAGGGA	TTAGG	TTTAGGGAA	TTAGGGA	TTTAAGGA	TTAGGGA	TTTAGGGA	TTTAAGGA	TTTAGGGA	TTTAGGGA	TTTAGGGA	TTTAGGGAA	TTTAGGGAA	TTTAGGGAA	TTTAGGGA	TTAGG	TTAGG	TTTAGGGAA	TTTAGGGAA	TTTAAGGA	TTTAAGGA	TTAGGGA	TTAGGGA	TTTAGGGA	TTTAGGGA	TTTAAGGA	TTTAAGGA	TTTAGGGA	TTAGG	TTAAGGA	TTTAGGGA	TTTAAGGA	TTTAGGGA	TTAAGGA
	TTAGG	TTAGG	TTAGG	TTTAGGGA	TTTAGGGA	TTTAGGGA		TTTAGGG	TTTAGGGA	TTAAGGA	TTAGG	TTAGG	TTTAGGGA	TTAAGGA	TTTAGGGA	TTAAGGA	TATTTAGGG	TTAGGGA	TTTAGGGG	TTAAGGA	TTTAGGGG	TTAAGGA	TTAAGGA	TTTAAGGA	TTTAAGGA	TTAAGGA	TTAGG	TTAGGGA	TTAGG	TTTAGGGA	TATTTAGGGA	TATTTAGGGA	TTAGG	TTAGG	TTAAGGA	TTAAGGA	TTTAGGGG	TTTAGGGG	TTAAGGA	TTAAGGA	TTAAGGA	TTAAGGA	TTAAGGA	TATTTAGGGA	TTAAGGA	TTAAGGA	TTAAGGA	TTAAGGA	TTAAGGA
	TATTTAGGGA	TATTTAGGGA	TATTTAGGGA	TTAAGGA	TTAAGGA	TTAAGGA		TTTAGGG	TTAAGGA	TCTAGGGA	TATTTAGGGA	TATTTAGGGA	TTAAGGA	TTAAGGA	TTAAGGA	TCCAGAGA	TTTCATGGA	TTTAGGGG	TTCATGGA	TTAAGGA	TTCATGGA	TTAAGGA	TTAAGGA	TTAAGGA	TTAAGGA	TTAAGGA	TATTTAGGGA	TTTAGGGA	TATTTAGGGA	TTAAGGA	TTCATGGA	TTCATGGA	TATTTAGGGA	TATTTAGGGA	TTAAGGA	TTAAGGA	TTCATGGA	TTCATGGA	TCCAGAGA	TCCAGAGA	TTAAGGA	TTAAGGA	TTAAAGGA	TTCATGGA	TCCAGAGA	TTAAAGGA	TTAAGGA	TCCAGAGA	TCCAGAGA
	TTCATGGA	TTCATGGA	TTCATGGA	TTAAGGA	TTAAGGA	TTAAGGA		TTTAGGG	TTAAGGA	TTTAGAGA	TTCATGGA	TTCATGGA	TTAAGGA	TCCAGAGA	TTAAGGA	TTTAGGGA	TG	TTCATGGA	TG	TCCAGAGA	TG	TCCAGAGA	TCCAGAGA	TTAAGGA	TTAAGGA	TCCAGAGA	TTCATGGA	TTCATGGA	TTAATGGA	TTAAGGA	TG	TG	TTCATGGA	TTCATGGA	TCCAGAGA	TCCAGAGA	TG	TG	TTTAGGGA	TTTAGGGA	TCCAGAGA	TCCAGAGA	TCCAGAGA	TG	TTTAGGGA	TCCAGAGA	TTAAGGA	TTTAGGGA	TTTAGGGA
	TG	TG	TG	TCCAGAGA	TCCAGAGA	TCCAGAGA		TTTAGGG	TCCAGAGA	TTTGGA	TG	TG	TCCAGAGA	TTTAGAGA	TCCAGAGA	TTTAGGA	TAGGA	TG	TAGGA	TTTAGGGA	TAGGA	TTTAGGGA	TTTAGGGA	TCCAGAGA	TCCAGAGA	TTTAGGGA	TG	TG	TG	TCCAGAGA	TAGGA	TAGGA	TG	TG	TTTAGGGA	TTTAGGGA	TAGGA	TAGGA	TTTAGGA	TTTAGGA	TTTAGGGA	TTTAGGGA	TTTAGGAA	TAGGA	TTTAGGAC	TTTAGGAA	TCCAGAGA	TTTAGGA	TTTAGGA
	TAGGA	TAGGA	TAGGA	TTTAGAGA	TTTAGGGA	TTTAGGGA		TTTAGGG	TTTAGGGA	TATAAGGA	TAGGA	TAGGA	TTTAGGGA	TTTAGGA	TTTAGGGA	TTAAGGA	TTTAAAGA	TAGGA	TTTAAAGA	TTTAGGA	TTTAAAGA	TTTAGGA	TTTAGGA	TTTAGGGA	TTTAGGGA	TTTAGGA	TAGGA	TAGGA	TAGGA	TTTAGGGA	TTTAAAGA	TTTAAAGA	TAGGA	TAGGA	TTTAGGA	TTTAGGA	TTTAAAGA	TTTAAAGA	TTAAGGA	TTAAGGA	TTTAGGA	TTTAGGA	TTTAGGA	TTTAAAGA	TAAGGA	TTTAGGA	TTAAGGGA	TTAAGGA	TTAAGGA
	TTTAAAGA	TTTAAAGA	TTTAAAGA	TTTAGGGA	TTTAGGA	TTTAGGA		TTTAGGG	TTTAGGA	TTTAGGGA	TTTAAAGA	TTTAAAGA	TTTAGGA	TTAAGGA	TTTAGAGA	TCTAGGGA	TTTAGGGA	TTTAAAGA	TTTAGGGA	TTAAGGA	TTTAGGGA	TTAAGGA	TTAAGGA	TTTAGGA	TTTAGGA	TTAAGGA	TTTAAAGA	TTTAAAGA	TTTAAAGA	TTTAGGA	TTTAGGGA	TTTAGGGA	TTTAAAGA	TTTAAAGA	TTAAGGA	TTAAGGA	TTTAGGGA	TTTAGGGA	TCTAGGGA	TCTAGGGA	TTAAGGA	TTAAGGA	TTAAGGA	TTTAGGGA	TCTAGGGA	TTAAGGA	TTAAGGA	TCTAGGGA
	TTTAGGGA	TTTAGGGA	TTTAGGGA	TTTAGGA	TTAAGGA	TTAAGGA		TTTAGGG	TTAAGGA	TTTAAGGA	TTTAGGGA	TTAGGGA	TTAAGGA	TCTAGGGA	TTTGGA	TTTAGAGA	TTTAGGGA	TTTAGGGA	TTTAGGGA	TCTAGGGA	TTTAGGGA	TCTAGGGA	TCTAGGGA	TTAAGGA	TTAAGGA	TCTAGGGA	TTTAGGGA	TTTAGGGA	TTTAGGGG	TTAAGGA	TTTAGGGA	TTTAGGGA	TTTAGGGA	TTTAGGGA	TCTAGGGA	TCTAGGGA	TTTAGGGA	TTTAGGGA	TTTAGAGA	TTTAGAGA	TCTAGGGA	TCTAGGGA	TCTAGGGA	TTTAGGGA	TTTAGAGA	TCTAGGGA	TTAAGGA	TTTAGAGA
	TTTAGGGA	TTTAGGGA	TTTAGGGA	TTAAGGA	TCTAGGGA	TCTAGGGA		TTTAGGG	TCTAGGGA	TTAAG	TTTAGGGA	TTTAGGGA	TCTAGGGA	TTTAGAGA	TTTAAGGA	TTTGGA	TTAAGGA	TTTAGGGA	TTAAGGA	TTTAGAGA	TTAAGGA	TTTAGAGA	TTTAGAGA	TCTAGGGA	TCTAGGGA	TTTAGAGA	TTTAGGGA	TTTAGGGA		TCTAGGGA	TTAAGGA	TTAAGGA	TTTAGGGA	TTTAGGGA	TTTAAG	TTTAAG	TTAAGGA	TTAAGGA	TTTGGA	TTTGGA	TTTAAG	TTTAGAGA	TTTAGAGA	TTAAGGA	TTTGGA	TTTAGAGA	TCCAGAGA	TTTGGA
	TTAAGGA	TTAAGGA	TTAAGGA	TCTAGGGA	TTTAGAGA	TTTAGAGA		TTTAGGG	TTTAGAGA	TGA	TTAAGGA	TTAAGGA	TTTAGAGA	TTTGGA	TTTAGGGA	TTAAAGGA	TTCAGAGG	TTAAGGA	TTCAGAGG	TTGGGA	TTCAGAGG	TTTAGA	TTGGGA	TTTAGAGA	TTTAGAGA	TTTGGA	TTAAGGA	TTAAGGA		TTTAGAGA	TTCAGAGG	TTCAGAGG	TTAAGGA	TTAAGGA	TATTTAGGGA	TATTTAGGGA	TTCAGAGG	TTCAGAGG	TTAAAGGA	TTAAAGGA	TATTTAGGGA	TTGGGA	TTTGGA	TTCAGAGG	TTTAAGGA	TTTGGA	TTAAGGGA	TTAAAGGA
	TTCAGAGG	TTCAGAGG	TTCAGAGG	TTTAGAGA	TTTGGA	TTTGGA		TTAAGGG	TTTGGA	TTTCGGGA	TTCAGAGG	TTCAGAGG	TTTGGA	TTTAAAGA	TTTAAGGA	TTTAGGGA		TTCAGAGG	TTTAGGG	TTTAAG	TTTAGGG	TTTAAGGA	TTTAAG	TTGGGA	TTGGGA	TTTAAAGA	TTCAGAGG	TTCAGAGG		TTTGGA	TTTAGGG	TTTAGGG	TTCAGAGG	TTCAGAGG	TTTAAGGA	TTTAAGGA	TTTAGGG	TTTAGGG	TTTAGGGA	TTTAGGGA	TTTAAGGA	TTTAAG	TTTAAGGA		TTTAGGGA	TTTAAGGA	TTTAGGA	TTTAGGGA
	TTTAGGG	TTTAGGG	TTTAGGG	TTTGGA	TATAAGGA	TATAAGGA		TTAAGGG	TATAAGGA	TTTTGGGA	TTTAGGG	TTTAGGG	TTTAAGGA	TTTAGGGA	TTAAG	TTTAAGGA		TTTAGGG	TTTAGGG	TATTTAGGGA	TTTAGGG	TTTAGGGA	TATTTAGGGA	TTTAAG	TTTAAG	TTTAGGGA	TTTAGGG	TTTAGGG		TTTAAGGA	TTTAGGG	TTTAGGG	TTTAGGG	TTTAGGG	TTAAG	TTAAG	TTTAGGG	TTTAGGG	TTTAAGGA	TTTAAGGA	TTAAG	TATTTAGGGA	TTTAGGGA		TTTAAGGA	TTTAGGGA	TTAAGGA	TTTAAGGA
	TTTAGGG	TTTAGGG	TTTAGGG	TTTAAGGA	TTTAGGGA	TTTAGGGA		TTAAGGG	TTTAGGGA	TTAGGGA	TTTAGGG	TTTAGGG	TCTAG	TTTAAGGA	TGA	TTAAG		TTTAGGG	TTTAGGG	TTTAAGGA	TTTAGGG	TTTAAGGA	TTTAAGGA	TATTTAGGGA	TATTTAGGGA	TTTAAGGA	TTTAGGG	TTTAGGG		TTTAGGGA	TTTAGGG	TTTAGGG	TTTAGGG	TTTAGGG	TGA	TGA	TTTAGGG	TTTAGGG	TTAAG	TTAAG	TGA	TTTAAGGA	TTTAAGGA		TTGAG	TTTAAGGA	TCTAGGGA	TTAAG
	TTTAGGG	TTTAGGG	TTTAGGG	TTTAGGGA	TTTAAGGA	TTTAAGGA		TTAAGGG	TTTAAGGA	TTAAAGA	TTTAGGG	TTTAGGG	TGA	TTAAG	TTTAGGGA	TGA		TTTAGGG	TTTAGGG	TTAAG	TTTAGGG	TTAAG	TTAAG	TTTAAGGA	TTTAAGGA	TTAAG	TTTAGGG	TTGAGGG		TTTAAGGA	TTTAGGG	TTTAGGG	TTTAGGG	TTTAGGG	TTTAGAGA	TTTAGAGA	TTTAGGG	TTTAGGG	TGA	TGA	TTTAGAGA	TTAAG	TTAAG		TGA	TTAAG	TTTAGAGA	TGA
	TTTAGGG	TTTAGGG	TTTAGGG	TTTAAGGA	TTAAG	TTAAG		TTAAGGG	TTAAG	TTTAGAGA	TTTAGGG	TTTAGGG	TTTAGGGA	TGA	TTAAAGA	TTTAGGGA		TTTAGGG	TTTAGGG	TGA	TTTAGGG	TGA	TGA	TTAAG	TTAAG	TGA	TTTAGGG	TTTAGGG		TTAAG	TTTAG	TTTAG	TTTAGGG	TTTAGGG	TTTTGGGA	TTTTGGGA	TTTAGGG	TTTAGGG	TTTAGGGA	TTTAGGGA	TTTTGGGA	TGA	TGA		TTTAGGGA	TGA	TTTGGA	TTTAGGGA
	TTTAG	TTTAG	TTTAG	TTGAG	TGA	TGA		TTTAGGG	TGA	TTAGGGAA	TTTAG	TTTAG	TTTAGGG	TTTAGGGA	TTTAGGGA	TTAGGGA		TTTAGGG	TTTAGGG	TTTAGGGA	TTTAGGG	TTTCGGGA	TTTAGGGA	TGA	TGA	TTTAGGGA	TTTAG	TTTAGGG		TGA	TG	TG	TTTAG	TTTAGGAAAAGAACAA	TTAGGGA	TTAGGGA	TTTAGGG	TTTAGGG	TTAGGGA	TTAGGGA	TTAGGGA	TTTAGGGA	TTTCGGGA		TTTTGGGA	TTTCGGGA	TTTAAGGA	TTAGGGA
	TG	TG	TG	TGA	TTTCGGGA	TTTCGGGA		TTTAGGG	TTTCGGGA	TTAGGGA	TG	TG	TTTAGGG	TTTAGGGA	TTAGGGAA	TTAAAGA		TTTAGGG	TTTAGGGAA	TTTTGGGA	TTTAGGG	TTTTGGGA	TTTTGGGA	TTTAGGGA	TTTAGGGA	TTTAGGGA	TG	TTTAGGG		TTTCGGGA		TTTAGGG	TG	TTGAA	TTAAAGA	TTAAAGA	TTTAGGGAA	TTTAGGGAA	TTAAAGA	TTAAAGA	TTAAAGA	TTTTGGGA	TTTTGGGA		TTAGGGA	TTTTGGGA	TTTAGGGA	TTAAAGA
				TTTAGGGA	TTTTGGGA	TTTTGGGA		TTTAGGG	TTTTGGGA	TTTAGGGA			TTTAGGG	TTAGGGA	TTAGGAA	TTTAGGGA		TTTAGGGAA	TTAGAGA	TTAGGGA	TTTAGGG	TTAGGGA	TTAGGGA	TTTTGGGA	TTTTGGGA	TTAGGGA		TTAGGA		TTTTGGGA		TTTAGGG		TTCGGA	TTTAGAGA	TTTAGAGA	TTAGAGA	TTAGAGA	TTTAGGGA	TTTAGGGA	TTTAGAGA	TTAGGGA	TTAGGGA		TTAAAGA	TTAGGGA	TTTAGAGA	TTTAGGGA
				TTAAGGA	TTAGGGA	TTAGGGA		TTTAGGG	TTAGGGA	TTCATGGA			TTTAGGG	TTAAAGA	TTTAGGGA	TTAGGGAA		TTAGAGA	TTTAGGGG	TTAAAGA	TTTAGGG	TTAAAGA	TTAAAGA	TTAGGGA	TTAGGGA	TTAAAGA		TTTAGGG		TTAGGGA		TTTAGGG		TG	TTTATAGA	TTTATAGA	TTTAGGGG	TTTAGGGG	TTAGGGAA	TTAGGGAA	TTTATAGA	TTAAAGA	TTAAAGA		TTTAGAGA	TTAAAGA	TTTGGA	TTAGGGAA
				TTAAAGA	TTAAAGA	TTAAAGA		TTTAGGG	TTAAAGA	TTTAGGA			TTTAGGG	TTTAGAGA	TTCATGGA	TTAGGGA		TTTAGGGG	TTCATGGA	TTTAGAGA	TTTAGGG	TTTAGAGA	TTTAGAGA	TTAAAGA	TTAAAGA	TTTAGAGA		TTTAGGG		TTAAAGA		TTTAGGG		TGA	TTTAGGGA	TTTAGGGA	TTCATGGA	TTCATGGA	TTAGGGA	TTAGGGA	TTTAGGGA	TTTAGAGA	TTTAGGGA		TTTATAGA	TTTAGGGA	TTTAAGGA	TTAGGGA
				TTTAGAGA	TTTAGAGA	TTTAGAGA		TTTAGGG	TTTAGAGA	TTTAGGA			TTTAGGG	TTTATAGA	TTTAGGA	TTTAGGGA		TTCATGGA	TG	TTTATAGA	TTTAGGG	TTAGGGAA	TTTATAGA	TTTAGAGA	TTTAGAGA	TTTATAGA		TTTAGGG		TTTAGAGA		TTAAGGG		TTTGAC	TTAGGGAA	TTAGGGAA	TG	TG	TTTAGGGA	TTTAGGGA	TTAGGGAA	TTTATAGA	TTAGGGAA		TTTAGGGA	TTAGGGAA	TTAAG	TTTAGGGA
				TTTAGGGA	TTAGGGAA	TTAGGGAA		TTTAGGG	TTAGGGAA	TTTAGGG			TTCAGG	TTTAGGGA	TTTAAAGA	TTCATGAA		TG	TAGGA	TTTAGGGA	TTTAGGG	TTAGGGA	TTTAGGGA	TTTATAGA	TTTATAGA	TTTAGGGA		TTTAGGG		TTAGGGAA				TTCTTCCCTGA	TTAGGGA	TTAGGGA	TAGGA	TAGGA	TTCATGAA	TTCATGAA	TTAGGGA	TTTAGGGA	TTAGGGA		TTAGGGAA	TTAGGGA	TGA	TTCATGAA
				TTAGGGAA	TTAGGGA	TTAGGGA		TTTAGGG	TTAGGGA	TTTAGGG			TTTAGGG	TTAGGGAA	TTTAGGA	TTTAGGA		TAGGA	TTTAAAGA	TTAGGGAA	TTTAGGG	TTTAGGGA	TTAGGGAA	TTTAGGGA	TTTAGGGA	TTAGGGAA		TTTAGGG		TTAGGGA				TGA	TTTAGGGA	TTTAGGGA	TTTAAAGA	TTTAAAGA	TTTAGGA	TTTAGGA	TTTAGGGA	TTAGGGAA	TTTAGGGA		TTAGGGCC	TTTAGGGA	TTTAGGG	TTTAGGA
				TTAGGGA	TTTAGGGA	TTTAGGGA		TTTAGGG	TTTAGGGA	TTTAGGG			TTCAGGG	TTAGGGA	TTTAAAGA	TTTAAAGA		TTTAAAGA	TTTAGGGG	TTAGGGA	TTTAGGAA	TTCATGGA	TTAGGGA	TTAGGGAA	TTAGGGAA	TTAGGGA		TTTAGGG		TTTAGGGA				TCTTG	TTCATGGA	TTCATGGA	TTTAGGGG	TTTAGGGG	TTTAAAGA	TTTAAAGA	TTCATGGA	TTAGGGA	TTCATGGA		TTAGGGA	TTCATGGA	TTTAGGG	TTTAAAGA
				TTTAGGGA	TTCATGGA	TTCATGGA		TTTAGGG	TTCATGGA	TTTAGGG			TTTAGGG	TTAAGGG	TTTAGGGA	TTTAGGG		TTTAGGGG	TTTAGGG	TTTAGGGA	TTAGGG	TTTAGGA	TTTAGGGA	TTAGGGA	TTAGGGA	TTTAGGGA		TTTAGGG		TTCATGGA				TCGGCCC	TTTAGGA	TTTAGGA	TTTAGGG		TTTAGGG	TTTAGGG	TTTAGGA	TTTAGGGA	TTTAGGA		TTCATGGAAA	TTTAGGA	TTTAGGG	TTTAGGG
				TTCATGGA	TTTAGGA	TTTAGGA		TTTAGGG	TTTAGGA	TTTAGGG			TTTAGGG	TTTAGGG	TTTAGGGA	TTTAGGG		TTTAGGG	TTTAGGG	TTCATGGA	TTTAGGG	TTTAAAGA	TTCATGGA	TTTAGGGA	TTTAGGGA	TTCATGGA		TTTAGGG		TTTAGGA				TATCTATCCTATGGAAAAA	TTTAAAGA	TTTAAAGA	TTTAGGG		TTTAGGG	TTTAGGG	TTTAAAGA	TTCATGGA	TTTAAAGA		TAGGA	TTTAAAGA	TTTAGGG	TTTAGGG
				TTTAGGA	TTTAGGA	TTTAGGA		TTAAGGG	TTTAGGA	TTTAGGG			TTTAGGG	TTTAGGG	TTAAGGA	TTCAGGG		TTTAGGG	TTTAGGG	TTTAGGA	TTTAGGG	TTTAGGGA	TTTAGGA	TTAGGGAA	TTCATGGA	TTTAGGA		TTTCGGG		TTTAAAGA				TGCAA	TTTTTGGG	TTTTTGGG	TTTAGGG		TTCAGGG	TTCAGGG	TTTTTGGG	TTTAGGA	TTTAGGGA		TTTAAAGA	TTTAGGGA	TTTAGGG	TTCAGGG
				TTTAAAGA	TTTAGGG			TTAAGGG	TTTAGGG	TATAGGG			TTTAGGG	TTAAGGG	TTCAGAGG	TTTAGGG		TTTAGGG	TTTAGGG	TTTAAAGA	TTTAGGG	TTTAGGGA	TTTAAAGA	TTAGGGA	TTTAGGA	TTTAAAGC		TTTAGGG		TTAAGGGA				TGA		TTTAGGG	TTTAGGG		TTTAGGG	TTTAGGG		TTTAAAGA	TTTCGGGA		TTTTAGGA	TTTCGGGA	TTTAGGG
				TTTTAGGA	TTTAGGG				TTTAGGG	TTTAGGG			TTTAGGG	TTAAGGG		TTTAGGG		TTTAGGG	TTTAGGG	TTTTAGGG	TTTCGGG	TTAAGGA	TTTTAGGG	TTTAGGGA	TTTAAAGA	TTTTAGGA		TTTCGGG		TTTAGGGA				TTGA		TTTAGGG	TTTAGAG		TTTAGGG	TTCAGGG		TTTTAGGG	TTTAGGG		TTTAGGGA	TTTAGGG	TTTAGCG
				TTTAGGG	TTTAGGG				TTTAGGG	TTTAGGG			TTTAGGG	TTAAGGG		TTCAGGG		TTTAGGG	TTTAGGG		TTTAGGG	TTCAGAGG		TTCATGGA	TTTTTGGG			TTTAGGG		TTAAGGA				TCCCACAGCGC		TTTAGGG			TTCAGGG	TTCAGGG			TTTAGGG		TTAAGGA	TTTAGGG	TTTAGGA
				ATTAAGGA	TTTAGGG				TTAGGG	TTTAGGG			TTTAGGG	TTAAGGG		TTTAGGG		TTTAGGG	TTTAGGG		TTTCGGG	TTTAGGG		TTTAGGA	TTTAGGG			TTTCGGG		TTCAGAGG				TTTATTTAGGG		TTTAGGG				TTTAGGG			TTTAGGG		TTAAGGA	TTTAGGG
				TTAAGGA	TTTAGGG				TTTAGGG	TTTAGGG			TTTAGGG	TTAAGGG		TTCAGGG		TTTAGGG	TTTAGGG		TTTAGGG	TTTAGGG		TTTAAAGA	TTTTGGG			TTTAGGG		TTTAGGG						TTTAGGG				TTCAGGG			TTTGAGG		TTCAGAGA	TTTGAGG
				TTCAGAGA	TTTAGGG				TTTAGGG	TTTAGGG			TTTAGGG	TTTAGGGC		TTTAGG		TTTAGGG	TTTAGGG		TTTCGGG	TTTAGGG		TTTTAGGG				TTTAGGG		TTTAGGG						TTTAGGG				TTTAGGG			TTTGAGG		TTTAGGG	TTTGAGG
				TTTAGGG	TTTAGGG				TTTAGGG	TTTAGGG			TTTAGGG	TAAGGG		TTTAGGA		TTTAGGG	TTAGGG			TTTAGGG						TTTAGGG		TTTAGGG						TTTAGGG				TTTAGGG					TTTAGGGG
				TTTAGGG	TTTAGGG				TATAGGG	TTTAGGG			TTTAGGG	TTTAGGG				TTTAGGG	TTTAGGG			TTCAGGG						TTTCGGG		TTTAGGG						TTTAGGG				TTTAGGG					TTTAGGGA
				TTTAGGGG	TTTAGGG				TTTAGG	TTTAGGG			TTTAGGG	TTTAGGGC				TTTAGGG	TTTAGGG			TTTAGGG						TTTAGGG		TTCAGGG						TTTAGGG				TTTAGGG					TTTAGGGA
				TTTAGGGA	TTTAGGG				TTTAGGG	TTTAGGG			TTTAGGG	TTAGGG				TTTAGGG	TTTAGGG			TTCAGGG						TTTCGGG		TTTAGGG						TTTAGGG				TTTAGGG					TTCATGGA
				TTTAGGGA	TTTAGGG				TTTAGGG	TTTAGGG			TTTAGGG	TTTAGGG				TTTAGGG	TTTAGGG			TTTAGGG								TTCAGGG						TTTAGGG				TTTAGGG					TTTAAGA
				TTCATGGA	TTTAGGG				TATAGGG	TTTAGGG			TTTAGGG	TTTAGGG				TTTAGGG	TTTAGGG			TTCAGGG								TTTAGGG						TTTAGGG				TTTAGGG					TTTAAAGA
				TTTAGGA	TTTAGGG				TATAGGG	TTTAGGG			TTCAGGG	TTAAGGG				TTTAGGG	TTTAGGG			TTTAGGG								TTCAGGG						TTTTAGGGA				TTTAGGG					TTTTAGGG
				TTTAAAGA	TTTAGGG				TATAGGG	TTTAGGG			TTTAGG	TTTAGGG				TTCAGGG	TTTAGGG			TTCAGGG								TTTAGGG										TTAGGG
				TTTTAGGA	TTTAGGG				TATAGGG	TTTAGGG			TTTAGGG	TTAAGGG				TTCAGGG	TTCAGGG			TTTAGGG								TTCAGGG										TTTAGGG
				TTTAGGGA	TTTAGGG				TATAGGG	TTTAGGG			TTCAGGG	TTTAGGG				TTCAGGG	TTCAGGG			TTCAGGG								TTTAGGG										TTTAGGG
				TTAAGGA	TTTAGGG				TATAGGG	TTTAGGG			TTTAGGG	TTAAGGG				TTCAGGG	TTCAGGG			TTCAGGG								TTCAGGG										TTTAGGG
				TTAAGAA	TTTAGGG				TATAGGG	TTTAGGG			TTTAGGG	TTTAGGG				TTCAGGG	TTCAGGG			TTTAGGG								TTCAGGG										TTTAGGG
				TTCTGAGG	TTTAGGG				TATAGGG	TTTAGGG			TTTAGGG	TTAAGGG				TTCAGGG	TTCAGGG			TTTAGGG								TTTAGGG										TTTAGGG
				TTTAGGG	TTTAGGG				TTTAGGG	TTTAGGG			TTTAGGG	TTAAGGG				TTCAGGG	TTCAGGG			TTCAGGG								TTTAGGG										TTTAGGG
				TTTAGGG	TTTAGGG				TATAGGG	TTAGGG			TTTAGG	TTAAGGG				TTCAGGG	TTCAGGG			TTTAGGG								TTCAGGG										TTCAGGG
				TTTAGGG	TTTAGGG				TATAGGG	TTTAGGG			TTTAGGG	TTAAGGG				TTCAGGG	TTCAGGG			TTCAGGG								TTTAGGG										TTTAGGG
				TTTGGGG	TTTAGGG				TTTAGGG	TTTAGGG			TTCAGGG	TTTAGGG				TTCAGGG	TTCAGGG			TTCAGGG								TTCAGGG										TTCAGGG
					TTTAGGG				TTTAGGG	TTTAGGG			TTTAGGG	TTTAGGG				TTCAGGG	TTCAGGG			TTCAGGG								TTCAGGG										TTTAGGG
					TTTAGGG				TATAGGG	TTTAGGG			TTCAGGG	TTTAGGG				TTCAGGG	TTCAGGG			TTCAGGG								TTTAGGG										TTCAGGG
					TG				TATAGGG	TTTAGGG			TTTAGGG	TTTAGGG				TTCAGGG	TTCAGGG			TTTAGGG								TTCAGGG										TTTAGGG
					TAGGG					TTTAGGG			TTTAGGG	TTTAGGG				TTCAGGG	TTCAGGG			TTCAGGG								TTTAGGG										TTTAGGG
										TTTAGGG			TTTAGGG	TTTAGGG				TTCAGGG	TTCAGGG			TTCAGGG								TTCAGGG										TTTAGGG
										TTTAGGG			TTTAGGG	TTAAGGG				TTCAGGG	TTCAGGG			TTTAGGG								TTCGGGG										TTTAGGG
										TTTAGGG			TTCAGGG					TTCAGGG	TTCAGGG			TTCAGGG								TTTAGGG										TTTAGGG
										TTTAGGG			TTTAGGG					TTCAGGG	TTCAGGG			TTCGGGG								TTTAAGGA										TTTAGGG
										TTTAGGG			TTCAGGG					TTCAGGG	TTCAGGG			TTTAGGG								TTAAG										TTTAGGG
										TTTAGGG			TTCAGGG					TTCAGGG	TTCAGGG			TTTAAGGA								TGA										TTTAGGG
										TTTAGGG			TTCAGGG					TTCAGGG	TTCAGGG			TTAAG								TTTCGGGA										TTTAGGG
										TTTAGGG			TTCAGGG					TTCAGGG	TTCAGGG			TGA								TTTTGGGA										TTTAGGG
										TTTAGGG			TTCAGGG					TTCAGGG	TTCAGGG			TTTCGGGA								TTAGGGA										TTCAGGG
										TTTAGGG			TTTAGG					TTCAGGG	TTCAGGG			TTTTGGGA								TTTAGGGA										TTTAGGG
										TTTAGGG			TTTAGGG					TTCAGGG	TTCAGGG			TTAGGGA								TTCATGGA										TTCAGGG
										TTTAGGG			TTTAGGG					TTCAGGG	TTCAGGG			TTTAGGGA								TTTAGGA										TTTAGGG
										TTTAGGG			TTCAGGG					TTCAGGG	TTCAGGG			TTCATGGA								TTTAGGG										TTTAGGG
										TTTAGGG			TTCAGGG					TTCAGGG	TTCAGGG			TTTAGGA								TTTAGGG										TTTAGGG
										TTTAGGG			TTCAGGG					TTCAGGG	TTCAGGG			TTTAGGG								TTTAGGG										TTCAGGG
										TTTAGGG			TTTAGGG					TTCAGGG	TTCAGGG			TTTAGGG								TTTAGGG										TTTAGGG
										TTTAGGG			TTCAGGG					TTCAGGG	TTCAGGG			TTTAGGG								TTTAGGG										TTCAGGG
										TTTAGGG			TTTAGGG					TTCAGGG	TTCAGGG			TTTAGGG								TTTAGGG										TTTAGG
										TTTAGGG			TTTAGGG					TTCAGGG	TTCAGGG			TTTAGGG								TTTAGGG										TTCAGGG
										TTTAGGG			TTTAGGG					TTCAGGG	TTCAGGG			TTTAGGG								TTTAGGG										TTTAGGG
										TTTAGGG			TTTAGGG					TTCAGGG	TTCAGGG			TTTAGGG								TTTAGGG										TTCAGGG
										TTTAGGG			TTTAGGG					TTCAGGG	TTCAGGG			TTTAAAGA								TTTAAAGA										TTTAGGG
										TTTAGGG			TTTAGGG					TTCAGGG	TTCAGGG			TTTAGAGA								TTTAGAGA										TTCAGGG
										TTTAGGG			TTTAGGG					TTCAGGG	TTCAGGG			TTAGGGAA								TTAGGGAA										TTTAGGG
										TTTAGGG			TTTAGGG					TTCAGGG	TTCAGGG			TTAGGGA								TTAGGGA										TTCAGGG
										TTTAGGG			TTCAGGG					TTCAGGG	TTCAGGG			TTTAGGGA								TTTAGGGA										TTTAGGG
										TTTAGGG			TTTAGGG					TTCAGGG	TTCAGGG			TTCATGGA								TTCATGGA										TTCAGGG
										TTTAGGG			TTTAGGG					TTCAGGG	TTCAGGG			TTTAGGA								TTTAGGA
										TTTAGGG			TTTAGGG					TTCAGGG	TTTAGGG			TTTAAAGA								TTTAAAGA
										TTTAGGG			TTCAGGG					TTCAGG	TTCAGGG			TTTAGGGA								TTTAGGGA
										TTTAGGG								TTCAGGG	TTCAGGG			TTTAGGGA								TTTAGGGA
										TTTAGGG								TTTAGGG	TTCAGGG			TTAAGGA								TTAAGGA
										TTTAGGG								TTCAGGG	TTCAGGG			TTCAGAGG								TTCAGAGG
										TTTAGGG								TTCAGGG	TTCAGGG			TTTAGGG								TTTAGGG
										TTTAGGG								TTCAGGG	TTCAGGG			TTTAGGG								TTTAGGG
										TTTAGGG								TTCAGGG	TTTAGGG			TTTAGGG								TTTAGGG
										TTTAGGG								TTCAGGG	TTTAGGG			TTCAGGG								TTCAGGG
										TTTAGGG								TTCAGGG	TTTAGGG			TTTAGGG								TTTAGGG
										TTTAGGG									TTTAGGG			TTCAGGG								TTCAGGG
										TTTAGGG									TTTAGGG			TTTAGGG								TTCAGGG
										TTAGGG									TTTAGGG			TTCCGGG								TTTAGGG
										TTAGGG									TTAGGG			TTTAGGG								TTTAGGG
										TTTAGGG									TTTAGGG			TTCAGGG								TTCAGGG
										TATAGGG									TTTAGGG			TTTAGGG								TTTAGGG
																			TTTAGGG			TTCAGGG								TTCAGGG
																			TTTAGGG			TTTAGGG								TTTAGGG
																			TTTAGGG			TTTAGGG								TTTAAGGA
																			TTTAGG			TTTAGGG								TTAAG
																			TTTAGGG			TTTAGGG								TGA
																			TTTAGGG			TTCAGGG								TTTCGGGA
																			TTTAGGG			TTCAGGG								TTTTGGGA
																			TTTAGGG			TTCAGGG								TTAGGGA
																			TTTAGGG			TTCAGGG								TTTAGGGA
																			TTTAGGG			TTTAGGG								TTCATGGA
																			TTTAGGG			TTCAGGG								TTTAGGG
																			TTTAGGG			TTTAGGG								TTTAGGA
																			TTTAGGG			TTCAGGG
																			TTTAGGG			TTCAGGG
																			TTTAGGG			TTCAGGG
																			TTTAGGG			TTCAGGG
																			TTTAGGG			TTCAGGG
																			TTTAGGG			TTCAGGG
																			TTTAGGG			TTCAGGG
																			TTTAGGG			TTTAGGG
																			TTTAGGG			TTCAGGG
																			TTTAGGG			TTCAGGG
																			TTTAGGG			TTCAGGG
																			TTTAGGG			TTCAGGG
																			TTTAGGG			TTCAGGG
																			TTTAGGG			TTCAGGG
																			TTTAGGG			TTCAGGG
																			TTTAGGG			TTCAGGG
																			TTTAGGG			TTTAGGG
																			TTTAGGG			TTCAGGG
																			TTTAGGG			TTTAGGG
																			TTTAGGG			TTTAGGG
																			TTTAGGG			TTTAGGG
																			TTTAGGG			TTTAGGG
																			TTTAGGG			TTTAAAGA
																			TTTAGGG			TTTAGAGA
																			TTTAGGG			TTAGGGAA
																			TTTAGG			TTAGGGA
																			TTTAGGG			TTTAGGGA
																			TTTAGGG			TTCATGGA
																			TTTAGGG			TTTAGGA
																			TTTAGGGG			TTTAAAGA
																			TTTAGGG			TTTAGGGA
																			TTTAGGG			TTTAGGGA
																			TTTAGGG			TTAAGGA
																			TTTAGGG			TTCAGAGG
																			TTTAGGG			TTTAGGG
																			TTTAGGG			TTTAGGG
																			TTTAGGG			TTTAGGG
																			TTTAGGG			TTCAGGG
																			TTTAGGG			TTTAGGG
																			TTTAGGG			TTCAGGG
																			TTTAGGG			TTTAGGG
																			TTTAGGG			TTCCGGG
																			TTTAGGG			TTTAGGG
																			TTTAGGG			TTCAGGG
																			TTTAGGG			TTTAGGG
																			TTTAGGG			TTCAGGG
																			TTTAGGG			TTCAGGG
																			TTTAGGG			TTCAGGG
																			TTTAGGG			TTCAGGG
																			TTTAGGG			TTTAGGG
																			TTTAGGG			TTCAGGG
																			TTTAGGG			TTCAGGG
																			TTAGGG			TTCAGGG
																			TTCAGGG			TTCAGGG
																			TTCAGGG			TTCAGGG
																			TTAGGG			TTCAGGG
																						TTCAGGG
																						TTCAGGG
																						TTCAGGG
																						TTCAGGG
																						TTCAGGG
																						TTCAGGG
																						TTCAGGG
																						TTCAGGG
																						TTCAGGG
																						TTCAGGG
																						TTCAGG
																						TTCAGGG
																						TTCAGGG
																						TTCAGGG
																						TTCAGGG
																						TTCAGGG
																						TTCAGGG
																						TTCAGGG
																						TTCAGGG
																						TTCAGGG
																						TTCAGGG
																						TTCAGGG
																						TTCAGGG
																						TTCAGGG
																						TTCAGGG
																						TTCAGGG
																						TTCAGGG
																						TTCAGGG
																						TTCAGGG
																						TTCAGGG
																						TTCAGGG
																						TTCAGGG
																						TTCAGGG
																						TTCAGGG
																						TTCAGGG
																						TTCAGG
																						TTCAGGG
																						TTCAGGG
																						TTCAGGG
																						TTCAGGG
																						TTCAGGG
																						TTCAGGG
																						TTCAGGG
																						TTCAGGG
																						TTCAGGG
																						TTCAGGG
																						TTCAGG
																						TTCAGGG
																						TTCAGGG
																						TTCAGGG
																						TTCAGGG
																						TTCAGGG
																						TTCAGGG
																						TTCAGGG
																						TTCAGGG
																						TTCAGG
																						TTCAGGG
																						TTCAGGG
																						TTCAGGG
																						TTCAGGG
																						TTCAGG
																						TTCAGGG
																						TTCAGGG
																						TTCAGG
																						TTCAGGG
																						TTCAGGG
																						TTCAGGG
																						TTCAGGG
																						TTCAGGG
																						TTCAGGG
																						TTCAGGG
																						TTCAGGG
																						TTCAGGG
																						TTCAGGG
																						TTCAGGG
																						TTCAGGG
																						TTCAGGG
																						TTCAGGG
																						TTCAGGG
																						TTCAGGG
																						TTCAGGG
																						TTCAGGG
																						TTCAGGG
																						TTCAGGG
																						TTCAGGG
																						TTCAGGG
																						TTCAGGG
																						TTCAGGG
																						TTCAGGG
																						TTCAGGG
																						TTCAGGG
																						TTCAGGG
																						TTCAGGG
																						TTCAGGG
																						TTCAGGG
																						TTCAGGGG
																						TTCAGGG
																						TTCAGGG
																						TTCAGGG
																						TTCAGGG
																						TTCAGG
																						TTCAGGG
																						TTCAGGG
																						TTCAGGG
																						TTCAGGG
																						TTCAGGG
																						TTCAGGG
																						TTCAGG
																						TTCAGGG
																						TTCAGGG
																						TTCAGGG
																						TTCAGGG
																						TTCAGGG
																						TTCAGGG
																						TTCAGGG
																						TTCAGGG
																						TTCAGGG
																						TTCAGGG
																						TTCAGGG
																						TTCAGGG
																						TTCAGGG
																						TTCAGGG
																						TTCAGGG
																						TTCAGG
																						TTCAGGG
																						TTCAGGG
																						TTCAGGG
																						TTCAGGG
																						TTCAGGG
																						TTCAGGG
																						TTCAGGG
																						TTCAGGG
																						TTCAGGG
																						TTCAGGG
																						TTCAGGG
																						TTCAGGG
																						TTCAGGG
																						TTCAGGG
																						TTCAGGG
																						TTCAGGG
																						TTCAGGG
																						TTCAGGG
																						TTCAGGG
																						TTCAGGG
																						TTCAGGG
																						TTCAGGG
																						TTCAGGG
																						TTCAGGG
																						TTCAGGG
																						TTCAGGG
																						TTCAGGG
																						TTCAGGG
																						TTCAGGG
																						TTCAGGG
																						TTCAGGG
																						TTCAGGG
																						TTCAGGG
																						TTCAGGG
																						TTCAGGG
																						TTTCAGGG
																						TTCAGG
																						TTCAGGG
																						TTCAGGG
[truncated: 616 more columns]

## Sheet: Table S3
Table S3: Sequence of the template in telomerase RNA for each accession
>11C1
TCCCACATCGGAAGATAGAGATTGAAGTTGAGTTGTTTAAATGAAGAAAGGTTTGGTCAAATAAGTTAAGGGGTGTGGGAACCTAGGAGATGAGTCTGCTTATTGATTGCTAAACCCTGAACCCTCTCATGTTAACTATGGGAATTAATTACTGGGGGTCTTTGGCCGGCGTTTCCCCCGAAAAATAATGAAAAAACGTCGATGGCTACATATAAGAGGCTCGTCTCCAAAAAGTAGACCAGGAGGTTGGGTTTGGTTCGTAGGTGGTTCTGTTGAAACTAGATTAGTGTCTGCGGTTAACCGTTTCCTCGCCTTACCCTCCCACCCCCAAATATTTTGTTTT
>LI-EF-011
TCCCACATCGGAAGATAGAGATTGAAGTTGAGTTGTTTAAATGAAGAAAGGTTTGGTCAAATAAGTTAAGGGGTGTGGGAACCTAGGAGATGAGTCTGCTTATTGATTGCTAAACCCTGAACCCTCTCATGTTAACTATGGGAATTAATTACTGGGGGTCTTTGGCCGGCGTTTCCCCCGAAAAATAATGAAAAAACGTCGATGGCTACATAAGAGGCTCGTCTCCAAAAAGTAGACCAGGAGGTTGGGTTTGGTTCGTAGGTGGTTCTGTTGAAACTAGATTAGTGTCTGCGGTTAACCGTTTCCTCGCCTTACCCTCCCACCCCCAAATATTTTGTTTT
>14INRCT07
TCCCACATCGGAAGATAGAGATTGAAGTTGAGTTGTTTAAATGAAGAAAGGTTTGGTCAAATAAGTTAAGGGGTGTGGGAACCTAGGAGATGAGTCTGCTTATTGATTGCTAAACCCTGAACCCTCTCATGTTAACTATGGGAATTAATTACTGGGGGTCTTTGGCCGGCGTTTCCCCCGAAAAATAATGAAAAAACGTCGATGGCTACATAAGAGGCTCGTCTCCAAAAAGTAGACCAGGAGGTTGGGTTTGGTTCGTAGGTGGTTCTGTTGAAACTAGATTAGTGTCTGCGGTTAACCGTTTCCTCGCCTTACCCTCCCACCCCCAAATATTTTGTTTT
>Pent-46
TCCCACATCGGAAGATAGAGATTGAAGTTGAGTTGTTTAAATGAAGAAAGGTTTGGTCAAATAAGTTAAGGGGTGTGGGAACCTAGGAGATGAGTCTGCTTATTGATTGCTAAACCCTGAACCCTCTCATGTTAACTATGGGAATTAATTACTGGGGGTCTTTGGCCGGCGTTTCCCCCGAAAAATAATGAAAAAACGTCGATGGCTACATAAGAGGCTCGTCTCCAAAAAGTAGACCAGGAGGTTGGGTTTGGTTCGTAGGTGGTTCTGTTGAAACTAGATTAGTGTCTGCGGTTAACCGTTTCCTCGCCTTACCCTCCCACCCCCAAATATTTTGTTTT
>Alo_0
TCCCACATCGGAAGATAGAGATTGAAGTTGAGTTGTTTAAATGAAGAAAGGTTTGGTCAAATAAGTTAAGGGGTGTGGGAACCTAGGAGATGAGTCTGCTTATTGATTGCTAAACCCTGAACCCTCTCATGTTAACTATGGGAATTAATTACTGGGGGTCTTTGGCCGGCGTTTCCCCCGAAAAATAATGAAAAAACGTCGATGGCTACATAAGAGGCTCGTCTCCAAAAAGTAGACCAGGAGGTTGGGTTTGGTTCGTAGGTGGTTCTGTTGAAACTAGATTAGTGTCTGCGGTTAACCGTTTCCTCGCCTTACCCTCCCACCCCCAAATATTTTGTTTT
>Alo_19
TCCCACATCGGAAGATAGAGATTGAAGTTGAGTTGTTTAAATGAAGAAAGGTTTGGTCAAATAAGTTAAGGGGTGTGGGAACCTAGGAGATGAGTCTGCTTATTGATTGCTAAACCCTGAACCCTCTCATGTTAACTATGGGAATTAATTACTGGGGGTCTTTGGCCGGCGTTTCCCCCGAAAAATAATGAAAAAACGTCGATGGCTACATAAGAGGCTCGTCTCCAAAAAGTAGACCAGGAGGTTGGGTTTGGTTCGTAGGTGGTTCTGTTGAAACTAGATTAGTGTCTGCGGTTAACCGTTTCCTCGCCTTACCCTCCCACCCCCCAAATATTTTGTTTT
>ANGE-B-2
TCCCACATCGGAAGATAGAGATTGAAGTTGAGTTGTTTAAATGAAGAAAGGTTTGGTCAAATAAGTTAAGGGGTGTGGGAACCTAGGAGATGAGTCTGCTTATTGATTGCTAAACCCTGAACCCTCTCATGTTAACTATGGGAATTAATTACTGGGGGTCTTTGGCCGGCGTTTCCCCCGAAAAATAATGAAAAAACGTCGATGGCTACATAAGAGGCTCGTCTCCAAAAAGTAGACCAATAGGTTGGGTTTGGTTCGTAGGTGGTTCTGCTGAAACTAGATTAGTGTCTGCGGTTAACCGTTTCCTCGCCTTACCCTCCCACCCCCAAATATTTTGTTTT
>ANGE-B-10
TCCCACATCGGAAGATAGAGATTGAAGTTGAGTTGTTTAAATGAAGAAAGGTTTGGTCAAATAAGTTAAGGGGTGTGGGAACCTAGGAGATGAGTCTGCTTATTGATTGCTAAACCCTGAACCCTCTCATGTTAACTATGGGAATTAATTACTGGGGGTCTTTGGCCGGCGTTTCCCCCGAAAAATAATGAAAAAACGTCGATGGCTACATAAGAGGCTCGTCTCCAAAAAGTAGACCAGGAGGTTGGGTTTGGTTCGTAGGTGGTTCTGTTGAAACTAGATTAGTGTCTGCGGTTAACCGTTTCCTCGCCTTACCCTCCCACCCCCAAATATTTTGTTTT
>BANI-C-1
TCCCACATCGGAAGATAGAGATTGAAGTTGAGTTGTTTAAATGAAGAAAGGTTTGGTCAAATAAGTTAAGGGGTGTGGGAACCTAGGAGATGAGTCTGCTTATTGATTGCTAAACCCTGAACCCTCTCATGTTAACTATGGGAATTAATTACTGGGGGTCTTTGGCCGGCGTTTCCCCCGAAAAATAATGAAAAAACGTCGATGGCTACATATAAGAGGCTCGTCTCCAAAAAGTAGACCAGGAGGTTGGGTTTGGTTCGTAGGTGGTTCTGTTGAAACTAGATTAGTGTCTGCGGTTAACCGTTTCCTCGCCTTACCCTCCCACCCCCAAATATTTTGTTTT
>BARC-A-17
TCCCACATCGGAAGATAGAGATTGAAGTTGAGTTGTTTAAATGAAGAAAGGTTTGGTCAAATAAGTTAAGGGGTGTGGGAACCTAGGAGATGAGTCTGCTTATTGATTGCTAAACCCTGAACCCTCTCATGTTAACTATGGGAATTAATTACTGGGGGTCTTTGGCCGGCGTTTCCCCCGAAAAATAATGAAAAAACGTCGATGGCTACATAAGAGGCTCGTCTCCAAAAAGTAGACCAGGAGGTTGGGTTTGGTTCGTAGGTGGTTCTGTTGAAACTAGATTAGTGTCTGCGGTTAACCGTTTCCTCGCCTTACCCTCCCACCCCCAAATATTTTGTTTT
>BROU-A-10
TCCCACATCGGAAGATAGAGATTGAAGTTGAGTTGTTTAAATGAAGAAAGGTTTGGTCAAATAAGTTAAGGGGTGTGGGAACCTAGGAGATGAGTCTGCTTATTGATTGCTAAACCCTGAACCCTCTCATGTTAACTATGGGAATTAATTACTGGGGGTCTTTGGCCGGCGTTTCCCCCGAAAAATAATGAAAAAACGTCGATGGCTACATAAGAGGCTCGTCTCCAAAAAGTAGACCAGGAGGTTGGGTTTGGTTCGTAGGTGGTTCTGTTGAAACTAGATTAGTGTCTGCGGTTAACCGTTTCCTCGCCTTACCCTCCCACCCCCAAATATTTTGTTTT
>CAMA-C-9
TCCCACATCGGAAGATAGAGATTGAAGTTGAGTTGTTTAAATGAAGAAAGGTTTGGTCAAATAAGTTAAGGGGTGTGGGAACCTAGGAGATGAGTCTGCTTATTGATTGCTAAACCCTGAACCCTCTCATGTTAACTATGGGAATTAATTACTGGGGGTCTTTGGCCGGCGTTTCCCCCGAAAAATAATGAAAAAACGTCGATGGCTACATAAGAGGCTCGTCTCCAAAAAGTAGACCAATAGGTTGGGTTTGGTTCGTAGGTGGTTCTGCTGAAACTAGATTAGTGTCTGCGGTTAACCGTTTCCTCGCCTTACCCTCCCACCCCCAAATATTTTGTTTT
>Cas-0
TCCCACATCGGAAGATAGAGACTGAAATTGAGTTGTTTAAATAAAGAAAGGTTTGGTCAACAAATGTTAAGGGGTGTGGGAACCTAGGAGATGAGTCTGCTTATTACTTGCTAAACCCTGAACCCTCTCATGTTAACTATGGGAATTAATTATTGGGGGTCTTTGGCCGGCGTTTCCCCCGAAAAATAATGAAAAAACGTCGATGGCTACATAAGAGGCTCGTCTCCAAAAAGTAGACCAATAGGTTGGGTTTGGTTCGTAGGTGGTTCTGCTGAAACTAGATTAGTGTCTGCGGTTAACCGTTTCCTCGCCTTACCCTCCCACCCCCAAATTTTTTTGTTTT
>Cas-6
TCCCACATCGGAAGATAGAGATTGAAGTTGAGTTGTTTAAATGAAGAAAGGTTTGGTCAAATAAGTTAAGGGGTGTGGGAACCTAGGAGATGAGTCTGCTTATTGATTGCTAAACCCTGAACCCTCTCATGTTAACTATGGGAATTAATTACTGGGGGTCTTTGGCCGGCGTTTCCCCCGAAAAATAATGAAAAAACGTCGATGGCTACATAAGAGGCTCGTCTCCAAAAAGTAGACCAGGAGGTTGGGTTTGGTTTGTAGGTGGTTCTGTTGAAACTAGATTAGTGTCTGCGGTTAACCGTTTCCTCGCCTTACCCTCCCACCCCCAAATATTTTGTTTT
>Cat-0
TCCCACATCGGAAGATAGAGATTGAAGTTGAGTTGTTTAAATGAAGAAAGGTTTGGTCAAATAAGTTAAGGGGTGTGGGAACCTAGGAGATGAGTCTGCTTATTGATTGCTAAACCCTGAACCCTCTCATGTTAACTATGGGAATTAATTACTGGGGGTCTTTGGCCGGCGTTTCCCCCGAAAAATAATGAAAAAACGTCGATGGCTACATAAGAGGCTCGTCTCCAAAAAGTAGACCAGGAGGTTGGGTTTGGTTTGTAGGTGGTTCTGTTGAAACTAGATTAGTGTCTGCGGTTAACCGTTTCCTCGCCTTACCCTCCCACCCCCAAATATTTTGTTTT
>Col-0
TCCCACATCGGAAGATAGAGATTGAAGTTGAGTTGTTTAAATGAAGAAAGGTTTGGTCAAATAAGTTAAGGGGTGTGGGAACCTAGGAGATGAGTCTGCTTATTGATTGCTAAACCCTGAACCCTCTCATGTTAACTATGGGAATTAATTACTGGGGGTCTTAGGCCGGCGTTTCCCCCGAAAAATAATGAAAAAACGTCGATGGCTACATAAGAGGCTCGTCTCCAAAAAGTAGACCAGGAGGTTGGGTTTGGTTCGTAGGTGGTTCTGTTGAAACTAGATTAGTGTCTGCGGTTAACCGTTTCCTCGCCTTACCCTCCCACCCCCAAATATTTTGTTTT
>Cvi-0
TCCCACATCGGAAGATAGAGATTGAAGTTGAGTTGTTTAAATGAAGAAAGGTTTGGTCAAATAAGTTAAGGGGTGTGGGAACCTAGGAGATGAGTCTGCTTATTGATTGCTAAACCCTGAACCCTCTCATGTTAACTATGGGAATTAATTACTGGGGGTCTTTGGCCGGCGTTTCCCCCGAAAAATAATGAAAAAACGTCGATGGCTACATTAGAGGCTCGTCTCCAAAAAGTAGACCAGGAGGTTGGGTTTGGTTCGTAGGTGGTTCTGTTGAAACTAGATTAGTGTCTGCGGTTAACCGTTTCCTCGCCTTACCCTCCCACCCCCAAATATTTTGTTTT
>DraIII-1
TCCCACATCGGAAGATAGAGACTGAAATTGAGTTGTTTAAATAAAGAAAGGTTTGGTCAACAAATGTTAAGGGGTGTGGGAACCTAGGAGATGAGTCTGCCTATTACTTGCTAAACCCTGAACCCTCTCATGTTAACTATGGGAATTAATTATTGGGGGTCTTTGGCCGGCGTTTCCCCCGAAAAATAATGAAAAAACGTCGATGGCTACATAAGAGGCTCGTCTCCAAAAAGTAGACCAGGAGGTTGGGTTTGGTTCGTAGGTGGTTCTGTTGAAACTAGATTAGTGTCTGCGGTTAACCGTTTCCTCGCCTTACCCTCCCACCCCCAAATATTTTGTTTT
>Etna-2
TCCCACATCGGAAGATAGAGATTGAAGTTGAGTTGTTTAAATGAAGAAAGGTTTGGTCAAATAAGTTAAGGGGTGTGGGAACCTAGGAGATGAGTCTGCTTATTGATTGCTAAACCCTGAACCCTCTCATGTTAACTATGGGAATTAATTATTGGGGGTCTTTGGCCGGCGTTTCCCCCGAAAAATAATGAAAAAACGTCGATGGCTACATTAGAGGCTCGTCTCCAAAAAGTAGACCAGGAGGTTGGGTTTGGTTCGTAGGTGGTTCTGTTGAAACTAGATTAGTGTCTGCGGTTAACCGTTTCCTCGCCTTACCCTCCCACCCCCAAATATTTTGTTTT
>Evs-0
TCCCACATCGGAAGATAGAGATTGAAGTTGAGTTGTTTAAATGAAGAAAGGTTTGGTCAAATAAGTTAAGGGGTGTGGGAACCTAGGAGATGAGTCTGCTTATTGATTGCTAAACCCTGAACCCTCTCATGTTAACTATGGGAATTAATTACTGGGGGTCTTTGGCCGGCGTTTCCCCCGAAAAATAATGAAAAAACGTCGATGGCTACATAAGAGGCTCGTCTCCAAAAAGTAGACCAGGAGGTTGGGTTTGGTTCGTAGGTGGTTCTGTTGAAACTAGATTAGTGTCTGCGGTTAACCGTTTCCTCGCCTTACCCTCCCACCCCCAAATATTTTGTTTT
>Evs-12
TCCCACATCGGAAGATAGAGATTGAAGTTGAGTTGTTTAAATGAAGAAAGGTTTGGTCAAATAAGTTAAGGGGTGTGGGAACCTAGGAGATGAGTCTGCTTATTGATTGCTAAACCCTGAACCCTCTCATGCTAACTATGGGAATTAATTACTGGGGGTCTTTGGCCGGCGTTTCCCCCGAAAAATAATGAAAAAACGTCGATGGCTACATAAGAGGCTCGTCTCCAAAAAGTAGACCAGGAGGTTGGGTTTGGTTCGTAGGTGGTTCTGTTGAAACTAGATTAGTGTCTGCGGTTAACCGTTTCCTCGCCTTACCCTCCCACCCCCAAATATTTTGTTTT
>Ey15-2
TCCCACATCGGAAGATAGAGACTGAAATTGAGTTGTTTAAATAAAGAAAGGTTTGGTCAACAAATGTTAAGGGGTGTGGGAACCTAGGAGATGAGTCTGCTTATTACTTGCTAAACCCTGAACCCTCTCATGTTAACTATGGGAATTAATTATTGGGGGTCTTTGGCCGGCGTTTCCCCCGAAAAATAATGAAAAAACGTCGATGGCTACATAAGAGGCTCGTCTCCAAAAAAAGTAGACCAATAGGTTGGGTTTGGTTCGTAGGTGGTTCTGTTGAAACTAGATTAGTGTCTGCGGTTAACCGTTTCCTCGCCTTACCCTCCCACCCCCAAATATTTTGTTTT
>GAIL-B-11
TCCCACATCGGAAGATAGAGACTGAAATTGAGTTGTTTAAATAAAGAAAGGTTTGGTCAACAAATGTTAAGGGGTGTGGGAACCTAGGAGATGAGTCTGCTTATTACTTGCTAAACCCTGAACCCTCTCATGTTAACTATGGGAATTAATTATTGGGGGTCTTTGGCCGGCGTTTCCCCCGAAAAATAATGAAAAAACGTCGATGGCTACATAAGAGGCTCGTCTCCAAAAAAAGTAGACCAATAGGTTGGGTTTGGTTCGTAGGTGGTTCTGTTGAAACTAGATTAGTGTCTGCGGTTAACCGTTTCCTCGCCTTACCCTCCCACCCCCAAATTTTTTTGTTTT
>Gel-1
TCCCACATCGGAAGATAGAGATTGAAGTTGAGTTGTTTAAATGAAGAAAGGTTTGGTCAAATAAGTTAAGGGGTGTGGGAACCTAGGAGATGAGTCTGCTTATTGATTGCTAAACCCTGAACCCTCTCATGTTAACTATGGGAATTAATTACTGGGGGTCTTAGGCCGGCGTTTCCCCCGAAAAATAATGAAAAAACGTCGATGGCTACATAAGAGGCTCGTCTCCAAAAAGTAGACCAGGAGGTTGGGTTTGGTTCGTAGGTGGTTCTGTTGAAACTAGATTAGTGTCTGCGGTTAACCGTTTCCTCGCCTTACCCTCCCACCCCCAAATATTTTGTTTT
>HR-10
TCCCACATCGGAAGATAGAGATTGAAGTTGAGTTGTTTAAATGAAGAAAGGTTTGGTCAAATAAGTTAAGGGGTGTGGGAACCTAGGAGATGAGTCTGCTTATTGATTGCTAAACCCTGAACCCTCTCATGTTAACTATGGGAATTAATTACTGGGGGTCTTAGGCCGGCGTTTCCCCCGAAAAATAATGAAAAAACGTCGATGGCTACATAAGAGGCTCGTCTCCAAAAAGTAGACCAGGAGGTTGGGTTTGGTTCGTAGGTGGTTCTGTTGAAACTAGATTAGTGTCTGCGGTTAACCGTTTCCTCGCCTTACCCTCCCACCCCCAAATATTTTGTTTT
>Hom-4
TCCCACATCGGAAGATAGAGACTGAAATTGAGTTGTTTAAATAAAGAAAGGTTTGGTCAACAAATGTTAAGGGGTGTGGGAACCTAGGAGATGAGTCTGCTTATTACTTGCTAAACCCTGAACCCTCTCATGTTAACTATGGGAATTAATTATTGGGGGTCTTTGGCCGGCGTTTCCCCCGAAAAATAATGAAAAAACGTCGATGGCTACATAAGAGGCTCGTCTCCAAAAAAAGTAGACCAATAGGTTGGGTTTGGTTCGTAGGTGGTTCTGTTGAAACTAGATTAGTGTCTGCGGTTAACCGTTTCCTCGCCTTACCCTCCCACCCCCAAATTTTTTTGTTTT
>Hum-2
TCCCACATCGGAAGATAGAGATTGAAGTTGAGTTGTTTAAATGAAGAAAGGTTTGGTCAAAAAGTTAAGGGGTGTGGGAACCTAGGAGATGAGTCTGCTTAATGATTGCTAAACCCTGAACCCTCTCATGTTAACTATGGGAATTAATTACTGGGGGTCTTTGGCCGGCGTTTCCCCCGAAAAATAATGAAAAAACGTCGATGGCTACATAAGAGGCTCGTCTCCAAAAAGTAGACCAGGAGGTTGGGTTTGGTTCGTAGGTGGTTCTGTTGAAACTAGATTAGTGTCTGCGGTTAACCGTTTCCTCGCCTTACCCTCCCACCCCCAAATATTTTGTTTT
>Hum-4
TCCCACATCGGAAGATAGAGACTGAAATTGAGTTGTTTAAATAAAGAAAGGTTTGGTCAACAAATGTTAAGGGGTGTGGGAACCTAGGAGATGAGTCTGCTTATTACTTGCTAAACCCTGAACCCTCTCATGTTAACTATGGGAATTAATTATTGGGGGTCTTTGGCCGGCGTTTCCCCCGAAAAATAATGAAAAAACGTCGATGGCTACATAAGAGGCTCGTCTCCAAAAAAAGTAGACCAATAGGTTGGGTTTGGTTCGTAGGTGGTTCTGTTGAAACTAGATTAGTGTCTGCGGTTAACCGTTTCCTCGCCTTACCCTCCCACCCCCAAATTTTTTTGTTTT
>IP-Bus-0
TCCCACATCGGAAGATAGAGACTGAAATTGAGTTGTTTAAATAAAGAAAGGTTTGGTCAACAAATGTTAAGGGGTGTGGGAACCTAGGAGATGAGTCTGCTTATTGATTGCTAAACCCTGAACCCTCTCATGTTAACTATGGGAATTAATTACTGGGGGTCTTTGGCCGGCGTTTCCCCCGAAAAATAATGAAAAAACGTCGATGGCTACATATAAGAGGCTCGTCTCCAAAAAGTAGACCAGGAGGTTGGGTTTGGTTCGTAGGTGGTTCTGTTGAAACTAGATTAGTGTCTGCGGTTAACCGTTTCCTCGCCTTACCCTCCCACCCCCAAATATTTTGTTTT
>IP-Fel-2
TCCCACATCGGAAGATAGAGATTGAAGTTGAGTTGTTTAAATGAAGAAAGGTTTGGTCAAATAAGTTAAGGGGTGTGGGAACCTAGGAGATGAGTCTGCTTATTGATTGCTAAACCCTGAACCCTCTCATGTTAACTATGGGAATTAATTACTGGGGGTCTTAGGCCGGCGTTTCCCCCGAAAAATAATGAAAAAACGTCGATGGCTACATAAGAGGCTCGTCTCCAAAAAGTAGACCAGGAGGTTGGGTTTGGTTCGTAGGTGGTTCTGTTGAAACTAGATTAGTGTCTGCGGTTAACCGTTTCCTCGCCTTACCCTCCCACCCCCAAATATTTTGTTTT
>IP-Ini-0
TCCCACATCGGAAGATAGAGACTGAAATTGAGTTGTTTAAATAAAGAAAGGTTTGGTCAACAAATGTTAAGGGGTGTGGGAACCTAGGAGATGAGTCTGCTTATTACTTGCTAAACCCTGAACCCTCTCATGTTAACTATGGGAATTAATTATTGGGGGTCTTTGGCCGGCGTTTCCCCCGAAAAATAATGAAAAAACGTCGATGGCTACATAAGAGGCTCGTCTCCAAAAAAAGTAGACCAATAGGTTGGGTTTGGTTCGTAGGTGGTTCTGTTGAAACTAGATTAGTGTCTGCGGTTAACCGTTTCCTCGCCTTACCCTCCCACCCCCAAATTTTTTTGTTTT
>IP-Per-0
TCCCACATCGGAAGATAGAGATTGAAGTTGAGTTGTTTAAATGAAGAAAGGTTTGGTCAAATAAGTTAAGGGGTGTGGGAACCTAGGAGATGAGTCTGCTTATTGATTGCTAAACCCTGAACCCTCTCATGTTAACTATGGGAATTAATTACTGGGGGTCTTTGGCCGGTGTTTCCCCCGAAAAATAATGAAAAAACGTCGATGGCTACATAAGAGGCTCGTCTCCAAAAAGTAGACCAGGAGGTTGGGTTTGGTTCGTAGGTGGTTCTGTTGAAACTAGATTAGTGTCTGCGGTTAACCGTTTCCTCGCCTTACCCTCCCACCCCCAAATATTTTGTTTT
>IP-Piq-0
TCCCACATCGGAAGATAGAGATTGAAGTTGAGTTGTTTAAATGAAGAAAGGTTTGGTCAAATAAGTTAAGGGGTGTGGGAACCTAGGAGATGAGTCTGCTTATTGATTGCTAAACCCTGAACCCTCTCATGTTAACTATGGGAATTAATTACTGGGGGTCTTTGGCCGGCGTTTCCCCCGAAAAATAATGAAAAAACGTCGATGGCTACATATAAGAGGCTCGTCTCCAAAAAGTAGACCAGGAGGTTGGGTTTGGTTCGTAGGTGGTTCTGTTGAAACTAGATTAGTGTCTGCGGTTAACCGTTTCCTCGCCTTACCCTCCCACCCCCAAATATTTTGTTTT
>IP-Tri-0
TCCCACATCGGAAGATAGAGACTGAAATTGAGTTGTTTAAATAAAGAAAGGTTTGGTCAACAAATGTTAAGGGGTGTGGGAACCTAGGAGATGAGTCTGCTTATTACTTGCTAAACCCTGAACCCTCTCATGTTAACTATGGGAATTAATTATTGGGGGTCTTTGGCCGGCGTTTCCCCCGAAAAATAATGAAAAAACGTCGATGGCTACATAAGAGGCTCGTCTCCAAAAAAAGTAGACCAATAGGTTGGGTTTGGTTCGTAGGTGGTTCTGTTGAAACTAGATTAGTGTCTGCGGTTAACCGTTTCCTCGCCTTACCCTCCCACCCCCAAATTTTTTTGTTTT
>Kew-1
TCCCACATCGGAAGATAGAGACTGAAATTGAGTTGTTTAAATAAAGAAAGGTTTGGTCAACAAATGTTAAGGGGTGTGGGAACCTAGGAGATGAGTCTGCTTATTACTTGCTAAACCCTGAACCCTCTCATGTTAACTATGGGAATTAATTATTGGGGGTCTTTGGCCGGCGTTTCCCCCGAAAAATAATGAAAAAACGTCGATGGCTACATAAGAGGCTCGTCTCCAAAAAGTAGACCAATAGGTTGGGTTTGGTTCGTAGGTGGTTCTGCTGAAACTAGATTAGTGTCTGCGGTTAACCGTTTCCTCGCCTTACCCTCCCACCCCCAAATTTTTTTGTTTT
>LACR-C-14
TCCCACATCGGAAGATAGAGATTGAAGTTGAGTTGTTTAAATGAAGAAAGGTTTGGTCAAATAAGTTAAGGGGTGTGGGAACCTAGGAGATGAGTCTGCTTATTGATTGCTAAACCCTGAACCCTCTCATGTTAACTATGGGAATTAATTACTGGGGGTCTTTGGCCGGCGTTTCCCCCGAAAAATAATGAAAAAACGTCGATGGCTACATTAGAGGCTCGTCTCCAAAAAGTAGACCAGGAGGTTGGGTTTGGTTCGTAGGTGGTTCTGTTGAAACTAGATTAGTGTCTGCGGTTAACCGTTTCCTCGCCTTACCCTCCCACCCCCAAATATTTTGTTTT
>Ler-0
TCCCACATCGGAAGATAGAGATTGAAGTTGAGTTGTTTAAATGAAGAAAGGTTTGGTCAAATAAGTTAAGGGGTGTGGGAACCTAGGAGATGAGTCTGCTTATTGATTGCTAAACCCTGAACCCTCTCATGTTAACTATGGGAATTAATTACTGGGGGTCTTTGGCCGGCGTTTCCCCCGAAAAATAATGAAAAAACGTCGATGGCTACATAAGAGGCTCGTCTCCAAAAAGTAGACCAGGAGGTTGGGTTTGGTTCGTAGGTGGTTCTGTTGAAACTAGATTAGTGTCTGCGGTTAACCGTTTCCTCGCCTTACCCTCCCACCCCCAAATATTTTGTTTT
>Lor-16
TCCCACATCGGAAGATAGAGATTGAAGTTGAGTTGTTTAAATGAAGAAAGGTTTGGTCAAATAAGTTAAGGGGTGTGGGAACCTAGGAGATGAGTCTGCTTATTGATTGCTAAACCCTGAACCCTCTCATGTTAACTATGGGAATTAATTACTGGGGGTCTTTGGCCGGCGTTTCCCCCGAAAAATAATGAAAAAACGTCGATGGCTACATAAGAGGCTCGTCTCCAAAAAGTAGACCAGGAGGTTGGGTTTGGTTCGTAGGTGGTTCTGTTGAAACTAGATTAGTGTCTGCGGTTAACCGTTTCCTCGCCTTACCCTCCCACCCCCAAATATTTTGTTTT
>MERE-A-13
TCCCACATCGGAAGATAGAGATTGAAGTTGAGTTGTTTAAATGAAGAAAGGTTTGGTCAAATAAGTTAAGGGGTGTGGGAACCTAGGAGATGAGTCTGCTTATTGATTGCTAAACCCTGAACCCTCTCATGTTAACTATGGGAATTAATTACTGGGGGTCTTTGGCCGGCGTTTCCCCCGAAAAATAATGAAAAAACGTCGATGGCTACATAAGAGGCTCGTCTCCAAAAAGTAGACCAGGAGGTTGGGTTTGGTTCGTAGGTGGTTCTGTTGAAACTAGATTAGTGTCTGCGGTTAACCGTTTCCTCGCCTTACCCTCCCACCCCCAAATATTTTGTTTT
>Mdc-14
TCCCACATCGGAAGATAGAGATTGAAGTTGAGTTGTTTAAATGAAGAAAGGTTTGGTCAAATAAGTTAAGGGGTGTGGGAACCTAGGAGATGAGTCTGCTTATTGATTGCTAAACCCTGAACCCTCTCATGTTAACTATGGGAATTAATTACTGGGGGTCTTTGGCCGGCGTTTCCCCCGAAAAATAATGAAAAAACGTCGATGGCTACATAAGAGGCTCGTCTCCAAAAAGTAGACCAGGAGGTTGGGTTTGGTTCGTAGGTGGTTCTGTTGAAACTAGATTAGTGTCTGCGGTTAACCGTTTCCTCGCCTTACCCTCCCACCCCCAAATATTTTGTTTT
>Med-3
TCCCACATCGGAAGATAGAGATTGAAGTTGAGTTGTTTAAATGAAGAAAGGTTTGGTCAAATAAGTTAAGGGGTGTGGGAACCTAGGAGATGAGTCTGCTTATTGATTGCTAAACCCTGAACCCTCTCATGTTAACTATGGGAATTAATTACTGGGGGTCTTTGGCCGGCGTTTCCCCCGAAAAATAATGAAAAAACGTCGATGGCTACATAAGAGGCTCGTCTCCAAAAAGTAGACCAGGAGGTTGGGTTTGGTTCGTAGGTGGTTCTGTTGAAACTAGATTAGTGTCTGCGGTTAACCGTTTCCTCGCCTTACCCTCCCACCCCCAAATATTTTGTTTT
>Mos-9
TCCCACATCGGAAGATAGAGATTGAAGTTGAGTTGTTTAAATGAAGAAAGGTTTGGTCAAATAAGTTAAGGGGTGTGGGAACCTAGGAGATGAGTCTGCTTATTGATTGCTAAACCCTGAACCCTCTCATGTTAACTATGGGAATTAATTACTGGGGGTCTTTGGCCGGCGTTTCCCCCGAAAAATAATGAAAAAACGTCGATGGCTACATAAGAGGCTCGTCTCCAAAAAGTAGACCAGGAGGTTGGGTTTGGTTTGTAGGTGGTTCTGTTGAAACTAGATTAGTGTCTGCGGTTAACCGTTTCCTCGCCTTACCCTCCCACCCCCAAATATTTTGTTTT
>PREI-A-14
TCCCACATCGGAAGATAGAGATTGAAGTTGAGTTGTTTAAATGAAGAAAGGTTTGGTCAAATAAGTTAAGGGGTGTGGGAACCTAGGAGATGAGTCTGCTTATTGATTGCTAAACCCTGAACCCTCTCATGTTAACTATGGGAATTAATTACTGGGGGTCTTTGGCCGGCGTTTCCCCCGAAAAATAATGAAAAAACGTCGATGGCTACATATAAGAGGCTCGTCTCCAAAAAGTAGACCAGGAGGTTGGGTTTGGTTCGTAGGTGGTTCTGTTGAAACTAGATTAGTGTCTGCGGTTAACCGTTTCCTCGCCTTACCCTCCCACCCCCAAATATTTTGTTTT
>Rabacal-1
TCCCACATCGGAAGATAGAGATTGAAGTTGAGTTGTTTAAATGAAGAAAGGTTTGGTCAAATAAGTTAAGGGGTGTGGGAACCTAGGAGATGAGTCTGCTTATTGATTGCTAAACCCTGAACCCTCTCATGTTAACTATGGGAATTAATTACTGGGGGTCTTTGGCCGGCGTTTCCCCCGAAAAATAATGAAAAAACGTCGATGGCTACATAAGAGGCTCGTCTCCAAAAAGTAGACCAGGAGGTTGGGTTTGGTTCGTAGGTGGTTCTGTTGAAACTAGATTAGTGTCTGCGGTTAACCGTTTCCTCGCCTTACCCTCCCACCCCCAAATATTTTGTTTT
>Ru-2
TCCCACATCGGAAGATAGAGATTGAAGTTGAGTTGTTTAAATGAAGAAAGGTTTGGTCAAATAAGTTAAGGGGTGTGGGAACCTAGGAGATGAGTCTGCTTATTGATTGCTAAACCCTGAACCCTCTCATGTTAACTATGGGAATTAATTACTGGGGGTCTTTGGCCGGCGTTTCCCCCGAAAAATAATGAAAAAACGTCGATGGCTACATATAAGAGGCTCGTCTCCAAAAAGTAGACCAGGAGGTTGGGTTTGGTTCGTAGGTGGTTCTGTTGAAACTAGATTAGTGTCTGCGGTTAACCGTTTCCTCGCCTTACCCTCCCACCCCCAAATATTTTGTTTT
>San-9
TCCCACATCGGAAGATAGAGATTGAAGTTGAGTTGTTTAAATGAAGAAAGGTTTGGTCAAATAAGTTAAGGGGTGTGGGAACCTAGGAGATGAGTCTGCTTATTGATTGCTAAACCCTGAACCCTCTCATGTTAACTATGGGAATTAATTACTGGGGGTCTTTGGCCGGCGTTTCCCCCGAAAAATAATGAAAAAACGTCGATGGCTACATAAGAGGCTCGTCTCCAAAAAGTAGACCAGGAGGTTGGGTTTGGTTTGTAGGTGGTTCTGTTGAAACTAGATTAGTGTCTGCGGTTAACCGTTTCCTCGCCTTACCCTCCCACCCCCAAATATTTTGTTTT
>Sln-22
TCCCACATCGGAAGATAGAGATTGAAGTTGAGTTGTTTAAATGAAGAAAGGTTTGGTCAAATAAGTTAAGGGGTGTGGGAACCTAGGAGATGAATCTGCTTATTGATTGCTAAACCCTGAACCCTCTCATGTTAACTATGGGAATTAATTACTGGGGGTCTTTGGCCGGCGTTTCCCCCGAAAAATAATGAAAAAACGTCGATGGCTACATAAGAGGCTCGTCTCCAAAAAGTAGACCAGGAGGTTGGGTTTGGTTCGTAGGTGGTTCTGTTGAAACTAGATTAGTGTCTGCGGTTAACCGTTTCCTCGCCTTACCCTCCCACCCCCAAATATTTTGTTTT
>T850
TCCCACATCGGAAGATAGAGACTGAAATTGAGTTGTTTAAATAAAGAAAGGTTTGGTCAACAAATTATAAGGGGTGTGGGAACCTAGGAGATGAGTCTGCCTATTACTTGCTAAACCCTGAACCCTCTCATGTTAACTATGGGAATTAATTATTGGGGGTCTTTGGCCGGCGTTTCCCCCGAAAAATAATGAAAAAACGTCGATGGCTACATAAGAGGCTCGTCTCCAAAAAGTAGACCAGGAGGTTGGGTTTGGTTCGTAGGTGGTTCTGTTGAAACTAGATTAGTGTCTGCGGTTAACCGTTTCCTCGCCTTACCCTCCCACCCCCAAATATTTTGTTTT
>Tanz-1
TCCCACATCGGAAGATAGAGATTGAAGTTGAGTTGTTTAAATGAAGAAAGGTTTGGTCAAATAAGTTAAAGGGTGTGGGAACCTAGGAGATGAGTCTGCTTATTGATTGCTAAACCCTGAACCCTCTCATGTTAACTATGGGAATTAATTACTGGGGGTCTTTGGCCGGCGTTTCCCCCGAAAAATAATGAAAAAACGTCGATGGCTACATAAGAGGCTCGTCTCCAAAAAGTAGACCAGGAGGTTGGGTTTGGTTCGTAGGTGGTTCTGTTGAAACTAGATTAGTGTCTGCGGTTAACCGTTTCCTCGCCTTACCCTCCCACCCCCAAATATTTTGTTTT
>Abd-0
TCCCACATCGGAAGATAGAGATTGAAGTTGAGTTGTTTAAATGAAGAAAGGTTTGGTCAAATAAGTTAAGGGGTGTGGGAACCTAGGAGATGAGTCTGCTTATTGATTGCTAAACCCTGAACCCTCTCATGTTAACTATGGGAATTAATTACTGGGGGTCTTAGGCCGGCGTTTCCCCCGAAAAATAATGAAAAAACGTCGATGGCTACATAAGAGGCTCGTCTCCAAAAAGTAGACCAGGAGGTTGGGTTTGGTTCGTAGGTGGTTCTGTTGAAACTAGATTAGTGTCTGCGGTTAACCGTTTCCTCGCCTTACCCTCCCACCCCCAAATATTTTGTTTT
>Altai-5
TCCCACATCGGAAGATAGAGACTGAAATTGAGTTGTTTAAATAAAGAAAGGTTTGGTCAACAAATGTTAAGGGGTGTGGGAACCTAGGAGATGAGTCTGCTTATTACTTTCTAAACCCTGAACCCTCTCATGTTAACTATGGGAATTAATTATTGGGGGTCTTTGGCCGGCGTTTCCCCCGAAAAATAATGAAAAAACGTCGATGGCTACATAAGAGGCTCGTCTCCAAAAAGTAGACCAATAGGTTGGGTTTGGTTCGTAGGTGGTTCTGCTGAAACTAGATTAGTGTCTGCGGTTAACCGTTTCCTCGCCTTACCCTCCCACCCCCAAATTTTTTTGTTTT
>Belmonte-4-94
TCCCACATCGGAAGATAGAGACTGAAATTGAGTTGTTTAAATAAAGAAAGGTTTGGTCAACAAATGTTAAGGGGTGTGGGAACCTAGGAGATGAGTCTGCTTATTACTTGCTAAACCCTGAACCCTCTCATGTTAACTATGGGAATTAATTATTGGGGGTCTTTGGCCGGCGTTTCCCCCGAAAAATAATGAAAAAACGTCGATGGCTACATAAGAGGCTCGTCTCCAAAAAAAGTAGACCAATAGGTTGGGTTTGGTTCGTAGGTGGTTCTGTTGAAACTAGATTAGTGTCTGCGGTTAACCGTTTCCTCGCCTTACCCTCCCACCCCCAAATTTTTTTGTTTT
>Dra-2
TCCCACATCGGAAGATAGAGATTGAAGTTGAGTTGTTTAAATGAAGAAAGGTTTGGTCAAATAAGTTAAGGGGTGTGGGAACCTAGGAGATGAGTCTGCTTATTGATTGCTAAACCCTGAACCCTCTCATGTTAACTATGGGAATTAATTACTGGGGGTCTTTGGCCGGCGTTTCCCCCGAAAAATAATGAAAAAACGTCGATGGCTACATAAGAGGCTCGTCTCCAAAAAGTAGACCAGGAGGTTGGGTTTGGTTCGTAGGTGGTTCTGTTGAAACTAGATTAGTGTTTGCGGTTAACCGTTTCCTCGCCTTACCCTCCCACCCCCAAATATTTTGTTTT
>Elh-2
TCCCACATCGGAAGATAGAGATTGAAGTTGAGTTGTTTAAATGAAGAAAGGTTTGGTCAAATAAGTTAAGGGGTGTGGGAACCTAGGAGATGAGTCTGCTTATTGATTGCTAAACCCTGAACCCTCTCATGTTAACTATGGGAATTAATTACTGGGGGTCTTTGGCCGGCGTTTCCCCCGAAAAATAATGAAAAAACGTCGATGGCTACATAAGAGGCTCGTCTCCAAAAAGTAGACCAGGAGGTTGGGTTTGGTTCGTAGGTGGTTCTGTTGAAACTAGATTAGTGTCTGCGGTTAACCGTTTCCTCGCCTTACCCTCCCACCCCCAAATATTTTGTTTT
>Est-1
TCCCACATCGGAAGATAGAGATTGAAGTTGAGTTGTTTAAATGAAGAAAGGTTTGGTCAAATAAGTTAAGGGGTGTGGGAACCTAGGAGATGAGTCTGCTTATTGATTGCTAAACCCTGAACCCTCTCATGTTAACTATGGGAATTAATTACTGGGGGTCTTTGGCCGGCGTTTCCCCCGAAAAATAATGAAAAAACGTCGATGGCTACATATAAGAGGCTCGTCTCCAAAAAGTAGACCAGGAGGTTGGGTTTGGTTCGTAGGTGGTTCTGTTGAAACTAGATTAGTGTCTGCGGTTAACCGTTTCCTCGCCTTACCCTCCCACCCCCAAATATTTTGTTTT
>Geg-14
TCCCACATCGGAAGATAGAGATTGAAGTTGAGTTGTTTAAATCAAGAAAGGTTTGGTCAAATAAGTTAAGGGGTGTGGGAACCTAGGAGATGAGTCTGCTTATTGATTGCTAAACCCTGAACCCTCTCATGTTAACTATGGGAATTAATTACTGGGGGTCTTTGGCCGGCGTTTCCCCCGAAAAATAATGAAAAAACGTCGATGGCTACATAAGAGGCTCGTCTCCAAAAAGTAGACCAGGAGGTTGGGTTTGGTTCGTAGGTGGTTCTGTTGAAACTAGATTAGTGTCTGCGGTTAACCGTTTCCTCGCCTTACCCTCCCACCCCCAAATATTTTGTTTT
>Got-22
TCCCACATCGGAAGATAGAGACTGAAATTGAGTTGTTTAAATAAAGAAAGGTTTGGTCAACAAATGTTAAGGGGTGTGGGAACCTAGGAGATGAGTCTGCTTATTACTTGCTAAACCCTGAACCCTCTCATGTTAACTATGGGAATTAATTATTGGGGGTCTTTGGCCGGCGTTTCCCCCGAAAAATAATGAAAAAACGTCGATGGCTACATAAGAGGCTCGTCTCCAAAAAAAGTAGACCAATAGGTTGGGTTTGGTTCGTAGGTGGTTCTGTTGAAACTAGATTAGTGTCTGCGGTTAACCGTTTCCTCGCCTTACCCTCCCACCCCCAAATTTTTTTGTTTT
>Had-6b
TCCCACATCGGAAGATAGAGATTGAAGTTGAGTTGTTTAAATCAAGAAAGGTTTGGTCAAATAAGTTAAGGGGTGTGGGAACCTAGGAGATGACTCTGCTTATTGATTGCTAAACCCTGAACCCTCTCATGTTAACTATGGGAATTAATTACTGGGGGTCTTTGGCCGGCGTTTCCCCCGAAAAATAATGAAAAAACGTCGATGGCTACATAAGAGGCTCGTCTCCAAAAAGTAGACCAGGAGGTTGGGTTTGGTTCGTAGGTGGTTCTGTTGAAACTAGATTAGTGTCTGCGGTTAACCGTTTCCTCGCCTTACCCTCCCACCCCCAAATATTTTGTTTT
>Hs-0
TCCCACATCGGAAGATAGAGACTGAAATTGAGTTGTTTAAATAAAGAAAGGTTTGGTCAACAAATGTTAAGGGGTGTGGGAACCTAGGAGATGAGTCTGCCTATTACTTGCTAAACCCTGAACCCTCTCATGTTAACTATGGGAATTAATTATTGGGGGTCTTTGGCCGGCGTTTCCCCCGAAAAATAATGAAAAAACGTCGATGGCTACATAAGAGGCTCGTCTCCAAAAAGTAGACCAGGAGGTTGGGTTTGGTTCGTAGGTGGTTCTGTTGAAACTAGATTAGTGTCTGCGGTTAACCGTTTCCTCGCCTTACCCTCCCACCCCCAAATATTTTGTTTT
>Kar-1
TCCCACATCGGAAGATAGAGATTGAAGTTGAGTTGTTTAAATGAAGAAAGGTTTGGTCAAATAAGTTAAGGGGTGTGGGAACCTAGGAGATGAGTCTGCTTATTGATTGCTAAACCCTGAACCCTCTCATGTTAACTATGGGAATTAATTACTGGGGGTCTTTGGCCGGCGTTTCCCCCGAAAAATAATGAAAAAACGTCGATGGCTACATAAGAGGCTCGTCTCCAAAAAGTAGACCAGGAGGTTGGGTTTGGTTCGTAGGTGGTTCTGTTGAAACTAGATTAGTGTCTGCGGTTAACCGTTTCCTCGCCTTACCCTCCCACCCCCAAATATTTTGTTTT
>Kas-1
TCCCACATCGGAAGATAGAGATTGAAGTTGAGTTGTTTAAATGAAGAAAGGTTTGGTCAAATAAGTTAAGGGGTGTGGGAACCTAGGAGATGAGTCTGCTTATTGATTGCTAAACCCTGAACCCTCTCATGTTAACTATGGGAATTAATTACTGGGGGTCTTTGGCCGGCGTTTCCCCCGAAAAATAATGAAAAAACGTCGATGGCTACATAAGAGGCTCGTCTCCAAAAAGTAGACCAGGAGGTTGGGTTTGGTTCGTAGGTGGTTCTGTTGAAACTAGATTAGTGTCTGCGGTTAACCGTTTCCTCGCCTTACCCTCCCACCCCCAAATATTTTGTTTT
>Kyr-1
TCCCACATCGGAAGATAGAGATTGAAGTTGAGTTGTTTAAATGAAGAAAGGTTTGGTCAAATAAGTTAAGGGGTGTGGGAACCTAGGAGATGAGTCTGCTTATTGATTGCTAAACCCTGAACCCTCTCATGTTAACTATGGGAATTAATTACTGGGGGTCTTTGGCCGGCGTTTCCCCCGAAAAATAATGAAAAAACGTCGATGGCTACATAAGAGGCTCGTCTCCAAAAAGTAGACCAGGAGGTTGGGTTTGGTTCGTAGGTGGTTCTGTTGAAACTAGATTAGTGTCTGCGGTTAACCGTTTCCTCGCCTTACCCTCCCACCCCCAAATATTTTGTTTT
>Mammo-1
TCCCACATCGGAAGATAGAGACTGAAATTGAGTTGTTTAAATAAAGAAAGGTTTGGTCAACAAATGTTAAGGGGTGTGGGAACCTAGGAGATGAGTCTGCTTATTACTTGCTAAACCCTGAACCCTCTCATGTTAACTATGGGAATTAATTATTGGGGGTCTTTGGCCGGCGTTTCCCCCGAAAAATAATGAAAAAACGTCGATGGCTACATAAGAGGCTCGTCTCCAAAAAAAGTAGACCAATAGGTTGGGTTTGGTTCGTAGGTGGTCCTGTTGAAACTAGATTAGTGTCTGCGGTTAACCGTTTCCTCGCCTTACCCTCCCACCCCCAAATTTTTTTGTTTT
>Ms-0
TCCCACATCGGAAGATAGAGATTGAAGTTGAGTTGTTTAAATGAAGAAAGGTTTGGTCAAATAAGTTAAGGGGTGTGGGAACCTAGGAGATGAGTCTGCTTATTGATTGCTAAACCCTGAACCCTCTCATGTTAACTATGGGAATTAATTACTGGGGGTCTTTGGCCGGCGTTTCCCCCGAAAAATAATGAAAAAACGTCGATGGCTACATAAGAGGCTCGTCTCCAAAAAGTAGACCAGGAGGTTGGGTTTGGTTCGTAGGTGGTTCTGTTGAAACTAGATTAGTGTCTGCGGTTAACCGTTTCCTCGCCTTACCCTCCCACCCCCAAATATTTTGTTTT
>N13
TCCCACATCGGAAGATAGAGATTGAAGTTGAGTTGTTTAAATGAAGAAAGGTTTGGTCAAATAAGTTAAGGGGTGTGGGAACCTAGGAGATGAGTCTGCTTATTGATTGCTAAACCCTGAACCCTCTCATGTTAACTATGGGAATTAATTACTGGGGGTCTTTGGCCGGCGTTTCCCCCGAAAAATAATGAAAAAACGTCGATGGCTACATAAGAGGCTCGTCTCCAAAAAGTAGACCAGGAGGTTGGGTTTGGTTCGTAGGTGGTTCTGTTGAAACTAGATTAGTGTCTGCGGTTAACCGTTTCCTCGCCTTACCCTCCCACCCCCAAATATTTTGTTTT
>Per-1
TCCCACATCGGAAGATAGAGATTGAAGTTGAGTTGTTTAAATGAAGAAAGGTTTGGTCAAATAAGTTAAGGGGTGTGGGAACCTAGGAGATGAGTCTGCTTATTGATTGCTAAACCCTGAACCCTCTCATGTTAACTATGGGAATTAATTACTGGGGGTCTTTGGCCGGCGTTTCCCCCGAAAAATAATGAAAAAACGTCGATGGCTACATAAGAGGCTCGTCTCCAAAAAGTAGACCAGGAGGTTGGGTTTGGTTCGTAGGTGGTTCTGTTGAAACTAGATTAGTGTCTGCGGTTAACCGTTTCCTCGCCTTACCCTCCCACCCCCAAATATTTTGTTTT
>Pu2-23
TCCCACATCGGAAGATAGAGATTGAAGTTGAGTTGTTTAAATGAAGAAAGGTTTGGTCAAATAAGTTAAGGGGTGTGGGAACCTAGGAGATGAGTCTGCTTATTGATTGCTAAACCCTGAACCCTCTCATGTTAACTATGGGAATTAATTACTGGGGGTCTTAGGCCGGCGTTTCCCCCGAAAAATAATGAAAAAACGTCGATGGCTACATAAGAGGCTCGTCTCCAAAAAGTAGACCAGGAGGTTGGGTTTGGTTCGTAGGTGGTTCTGTTGAAACTAGATTAGTGTCTGCGGTTAACCGTTTCCTCGCCTTACCCTCCCACCCCCAAATATTTTGTTTT
>Qar-8a
TCCCACATCGGAAGATAGAGATTGAAGTTGAGTTGTTTAAATGAAGAAAGGTTTGGTCAAATAAGTTAAGGGGTGTGGGAACCTAGGAGATGAGTCTGCTTATTGATTGCTAAACCCTGAACCCTCTCATGTTAACTATGGGAATTAATTATTGGGGGTCTTTGGCCGGCGTTTCCCCCGAAAAATAATGAAAAAACGTCGATGGCTACATTAGAGGCTCGTCTCCAAAAAGTAGACCAGGAGGTTGGGTTTGGTTCGTAGGTGGTTCTGTTGAAACTAGATTAGTGTCTGCGGTTAACCGTTTCCTCGCCTTACCCTCCCACCCCCAAATATTTTGTTTT
>Sha
TCCCACATCGGAAGATAGAGATTGAAGTTGAGTTGTTTAAATGAAGAAAGGTTTGGTCAAATAAGTTAAGGGGTGTGGGAACCTAGGAGATGAGTCTGCTTATTGATTGCTAAACCCTGAACCCTCTCATGTTAACTATGGGAATTAATTACTGGGGGTATTTGGCCGGCGTTTCCCCCGAAAAATAATGAAAAAACGTCGATGGCTACATAAGAGGCTCGTCTCCAAAAAGTAGACCAGGAGGTTGGGTTTGGTTCGTAGGTGGTTCTGTTGAAACTAGATTAGTGTCTGCGGTTAACCGTTTCCTCGCCTTACCCTCCCACCCCCAAATATTTTGTTTT
>Sorbo
TCCCACATCGGAAGATAGAGATTGAAGTTGAGTTGTTTAAATGAAGAAAGGTTTGGTCAAATAAGTTAAGGGGTGTGGGAACCTAGGAGATGAGTCTGCTTATTGATTGCTAAACCCTGAACCCTCTCATGTTAACTATGGGAATTAATTACTGGGGGTCTTTGGCCGGCGTTTCCCCCGAAAAATAATGAAAAAACGTCGATGGCTACATAAGAGGCTCGTCTCCAAAAAGTAGACCAGGAGGTTGGGTTTGGTTCGTAGGTGGTTCTGTTGAAACTAGATTAGTGTCTGCGGTTAACCGTTTCCTCGCCTTACCCTCCCACCCCCAAATATTTTGTTTT
>St-0
TCCCACATCGGAAGATAGAGACTGAAATTGAGTTGTTTAAATAAAGAAAGGTTTGGTCAACAAATGTTAAGGGGTGTGGGAACCTAGGAGATGAGTCTGCCTATTACTTGCTAAACCCTGAACCCTCTCATGTTAACTATGGGAATTAATTATTGGGGGTCTTTGGCCGGCGTTTCCCCCGAAAAATAATGAAAAAACGTCGATGGCTACATAAGAGGCTCGTCTCCAAAAAGTAGACCAGGAGGTTGGGTTTGGTTCGTAGGTGGTTCTGTTGAAACTAGATTAGTGTCTGCGGTTAACCGTTTCCTCGCCTTACCCTCCCACCCCCAAATATTTTGTTTT
>Stw-0
TCCCACATCGGAAGATAGAGATTGAAGTTGAGTTGTTTAAATGAAGAAAGGTTTGGTCAAATAAGTTAAGGGGTGTGGGAACCTAGGAGATGAGTCTGCTTATTGATTGCTAAACCCTGAACCCTCTCATGTTAACTATGGGAATTAATTACTGGGGGTCTTTGGCCGGCGTTTCCCCCGAAAAATAATGAAAAAACGTCGATGGCTACATAAGAGGCTCGTCTCCAAAAAGTAGACCAGGAGGTTGGGTTTGGTTCGTAGGTGGTTCTGTTGAAACTAGATTAGTGTCTGCGGTTAACCGTTTCCTCGCCTTACCCTCCCACCCCCAAATATTTTGTTTT
>Sus-1
TCCCACATCGGAAGATAGAGATTGAAGTTGAGTTGTTTAAATGAAGAAAGGTTTGGTCAAATAAGTTAAGGGGTGTGGGAACCTAGGAGATGAGTCTGCTTATTGATTGCTAAACCCTGAACCCTCTCATGTTAACTATGGGAATTAATTACTGGGGGTCTTTGGCCGGCGTTTCCCCCGAAAAATAATGAAAAAACGTCGATGGCTACATAAGAGGCTCGTCTCCAAAAAGTAGACCAGGAGGTTGGGTTTGGTTCGTAGGTGGTTCTGTTGAAACTAGATTAGTGTCTGCGGTTAACCGTTTCCTCGCCTTACCCTCCCACCCCCAAATATTTTGTTTT
>Taz-0
TCCCACATCGGAAGATAGAGATTGAAGTTGAGTTGTTTAAATGAAGAAAGGTTTGGTCAAATAAGTTAAGGGGTGTGGGAACCTAGGAGATGAGTCTGCTTATTGATTGCTAAACCCTGAACCCTCTCATGTTAACTATGGGAATTAATTACTGGGGGTCTTTGGCCGGCGTTTCCCCCGAAAAATAATGAAAAAACGTCGATGGCTACATAAGAGGCTCGTCTCCAAAAAAAGTAGACCAATAGGTTGGGTTTGGTTCGTAGGTGGTTCTGTTGAAACTAGATTAGTGTCTGCGGTTAACCGTTTCCTCGCCTTACCCTCCCACCCCCAAATTTTTTTGTTTT

## Sheet: Table S4
Table S4: Non-telomeric sequences within telomeric repeat arrays
>LI-EF-011_1p_mitochondria
TTTAGGAAAAGAACAATTGAATTCGGATGTGATTTGACTTCTTCCCTGATGATCTTGTCGGCCCTATCTATCCTATGGAAAAATGCAATGATTGATCCCACAGCGCTTATTAGG
>Mdc-14_1p_mitochondria
TTTAGGAAAAGAACAATTGAATTCGGATGTGATTTGACTTCTTCCCTGATGATCTTGTCGGCCCTATCTATCCTATGGAAAAATGCAATGATTGATCCCACAGCGCTTTA
>IP-lin-0_1p_mitochondria
TTTAGGAAAAGAACAATTGAATTCGGATGTGATTTGACTTCTTCCCTGATGATCTTGTCGGCCCTATCTATCCTATGGAAAAATGCAATGATTGATCCCACAGCGCTTTA
>11C1_1p_mitochondria
TTTAGGAAAAGAACAATTGAATTCGGATGTGATTTGACTTCTTCCCTGATGATCTTGTCGGCCCTATCTATCCTATGGAAAAATGCAATGATTGATCCCACAGCGCTTTA
>Hum-4_1p_mitochondria
TTTAGGAAAAGAACAATTGAATTCGGATGTGATTTGACTTCTTCCCTGATGATCTTGTCGGCCCTATCTATCCTATGGAAAAAATGCAATGATTGATCCCACAGCGCTTTA
>PREI-A-14_1p_mitochondria
TTTAGGAAAAGAACAATTGAATTCGGATGTGATTTGACTTCTTCCCTGATGATCTTGTCGGCCCTATCTATCCTATGGAAAAATGCAATGATTGATCCCACAGCGCTTTA
>14INRCT07_1p_mitochondria
TTTAGGAAAAGAACAATTGAATTCGGATGTGATTTGACTTCTTCCCTGATGATCTTGTCGGCCCTATCTATCCTATGGAAAAATGCAATGATTGATCCCACAGCGCTTTA
>Pent-46_1p_mitochondria
TTTAGGAAAAGAACAATTGAATTCGGATGTGATTTGACTTCTTCCCTGATGATCTTGTCGGCCCTATCTATCCTATGGAAAAATGCAATGATTGATCCCACAGCGCTTTA
>Ler-0_1p_mitochondria
TTTAGGAAAAGAACAATTGAATTCGGATGTGATTTGACTTCTTCCCTGATGATCTTGTCGGCCCTATCTATCCTATGGAAAAATGCAATGATTGATCCCACAGCGCTTTA
>Est-1_1p_mitochondria
TTTAGGAAAAGAACAATTGAATTCGGATGTGATTTGACTTCTTCCCTGATGATCTTGTCGGCCCTATCTATCCTATGGAAAAATGCAATGATTGATCCCACAGCGCTTTA
>Kas-1_1p_mitochondria
TTTAGGAAAAGAACAATTGAATTCGGATGTGATTTGACTTCTTCCCTGATGATCTTGTCGGCCCTATCTATCCTATGGAAAAATGCAATGATTGATCCCACAGCGCTTTA
>Ms-0_1p_mitochondria
TTTAGGAAAAGAACAATTGAATTCGGATGTGATTTGACTTCTTCCCTGATGATCTTGTCGGCCCTATCTATCCTATGGAAAAATGCAATGATTGATCCCACAGCGCTTTA
>Pu2-23_1p_mitochondria
TTTAGGAAAAGAACAATTGAATTCGGATGTGATTTGACTTCTTCCCTGATGATCTTGTCGGCCCTATCTATCCTATGGAAAAATGCAATGATTGATCCCACAGCGCTTTA
>Stw-0_1p_mitochondria
TTTAGGAAAAGAACAATTGAATTCGGATGTGATTTGACTTCTTCCCTGATGATCTTGTCGGCCCTATCTATCCTATGGAAAAATGCAATGATTGATCCCACAGCGCTTTA
>Cvi-0_2q_chloroplast
TAAAATTTTTTGGCTCCCTTGATCATTATTCACAGAGAGGCTAGAAATAGATTTTCTTTCGGCGGAAAGAAAGGGTATATTCATTTGATCTTGATCTTTATGG
>Gel-1_2q_45S
TATAGACATTTCTTATTCTTATTCTTATTACTTATTCTTATTCTTATTCGCGCGCGCGCGTGCGGGCAAAATTCCCACTACACACACCCACCCCTATATAGCTTTATAGCCCTTTTCCCTCTTGGCACCAACATACATTGAAATGTCTGAGGAGACACCGGTTCCAAAAAAAAATCAAATACTTGGACCCGGTCGATGAAGTCTCGGACCTGGTCGACGATTCCTCGGACCCGGTCGATGAAGTCTCGGACCTGGTCGACGATTTCAACCCCTGGTCGACAAATCCTCGGACCCGGTCGACGATTCCTCGTCCTGGTCGACGATTCCTCGGACCCGATAGATTTTTCTCGACGATTTCCACTCCTGGTCGACAAATCCTCGGACCCGGTCGATGAAGTC…
>Dralll-1_2q_copy
TTTATTGAACAGCTCAAGTGGTTTGCTTTGGTGGAAACATCTGTGGGAACTTCGACATCAATGTTTCCACTCGCATTGAATGTTCTTTCTTTGACTCCTAAAATATTTGCTAAGTAAATTGTCCAACTTAAAAGGGTTTATTAATGGGAAATGTCAATTCACACAAGTAAATCTATTTATAACTTCAATTTTCAAAATGCGACACTCAAACAAACATATATGTTGATATACACTAACCATAAAA
>Kar-1_2q_copy
TTTTATTGAACAGTTCAAGTGGTTTGCTTTGGTGGAAACATCTGTGGGAACTTCGACATCAATGTTTCCACTCGCATTAAATGTTCTTTCTTTGACTCCTAAAATATTTGCTAAGTAAATTGTCCAACTTAAAAGGGTTTATTAATGGGAAATGTCAATTCACACAAGTAAATCTATTTATAACTTCAATTTTCAAAATGCGACACTCAAACAAACATATATGTTGATATACACTAACCATAAAATTTTGTATGAG
>Kyr-1_2q_copy
TTTGGTGGAAACATCTGTGGGAACTTCGACATCAATGTTTCCACTCGCATTAAATGTTCTTTCTTTGACTCCTAAAATATTTGCTAAGTAAATTGTCCAACTTAAAAGGGTTTATTAATGGGAAATGTCAATTCACACAAGTAAATCTATTTATAACTTCAATTTTCAAAATGCGACACTCAAACAAACATATATGTTGATATACACTAACCATAAAATTTTG
>Sha_2q_copy
TTTATTGAACAGCTCAAGTGGTTTGCTTTGGTGGAAACATCTGTGGGAACTTCGACATCAATGTTTCCACTCGCATTGAATGTTCTTTCTTTGACTCCTAAAATATTTGCTAAGTAAATTGTCCAACTTAAAAGGGTTTATTAATGGGAAATGTCAATTCACACAAGTAAATCTATTTATAACTTCAATTTTCAAAATGCGACACTCAAACAAACATATATGTTGATATACACTAACCATAAAATTTTGTATGAG
>Cas-6_3q_copy
TTTAAATCCATAGAACTCCTATAAATAAATTTCTAAACATTATGACATCTAAGACCAAAACAAGATAGTGGGGGATTGAATTGATCTTTGTAATTTTTTTTAGGTAATATTAATGGATAGCAATTTTACACTATAATTAAGAAACTAACGTTTGTATCAATTTTCTTTGCAAACTAACTCTTTTTCATGTGGGGGTAGATGTAAGATAGATATCAAATTGTTTTTTTAGATCATAGTAAGTACAAAACAATATATTTATTTGGAGAGGATGAGAATTGTAGTGATAACTAAAATTACAATTCAAAAGTGGTGATGATAGTGAATAGGGAGGGAGAGGTCGCACTGAAAGATAAAAAAAGAAACAAGTAGCAAAGTTACAAATTTGGATGAAGGTAATGT…
>Hs-0_4q_copy
TTCAAGGACATACGATGTCAAACACAACACCAAGGTAGACAAAGCAGATGGCTAGACACCGAAACTTCATTTCAAACAAGACTCAAACCTCAGAACAGTCAAAGATCCGCATAAGAGAGACTCCGAAAATCCCTAAACAAATCTAACGCAACACTCGCCAACAGAGACACATTGGAGGAAGACGACGAGGGAGATAACCACGAGCCTATCTGATGTTGCATAGATTCATCAAGGGAAGAAGATAAACATATCAAGAGGAAAGCCAGAGCCTTCAATGGAGGCGTTGACTCAACGAAGAGAATTCTCAGACAGAACAGAAGCTACTTGTGACTCCACTTTGAGGCAAGGAGCGGATCCGCAACTTTAAGCACCATCGACCATCAGAATTAACGGATCTAA…
>Taz-0_4q_copy
TTTAGGGATATGAAACATGTGGATCAAGTGGCGGCAAAAGGAGCCGAGGATGCGAGTTCTGTGATTGCTTTATCTGATAAATCTACTACGCTACAGGTCGAAATCGATTCAAAAGGCGATCGAGCACCGAATCGAACATCGTCCGGATCGAGAAAATCGGTCCATTGGAATCCCGAATTGGTTTCTAAATCTCCCGCACCGGATGAGAAGGCCTTATCCTCATCCGGTGAGAAGGCGATCTCGCGGC
>Hum_2_5q_recombination
TCCAGATTTGTGAACTATTCCTCTCCTGAATCGCCACCTTGATAATTATTGCTATCTCCTCCACAAAACGATTTCGTTCTCGAGTAAAACCAGAATTGAGAAGAGATAAAATTGAAGTCCATGCCACGACGAGGAGAGGAAACGCCAATACAAACCACCACACTACCAGACCCTCAAACCAGAAGCTCCATCGAAATCGAACCACCGCAACCTAGAAACCCATCTCGCCTTCTCTAGTCTTCAATTAGATCCGCAACAAGCATAGAACAAGGAAAAAACAAAACTAAAGAAGAGACATGAGGGCCGGATCCGGTGCTAGGAGAGCCACCGCGATCCGGCCACAGATCCAGTTTTTTTTTTTTTTTTTTTGTGGCGGCTGCTTTCTCGAGAGAGAAGCAA…
>ANGE-B-2_5p_unclassified
TTTATCTACTCTTTACCAAAACCCTTATCTCAATTTCTCGATGAAGTGTCGAGGATCAAAGACAATCATTCCAAACTGTCTGAAATCGATGGTTATGTCGGAAAATTAGAGGAAGAAAGGAACAAAATCGATGTTTTTTAAACGAGAACTCCCTTTATGCATGTTCTTATTGAACGAAGGTATCTTTTATTAAAATTCTCTCCTTTTCTTTTTTTATCTTCTCTAATCGATTCGTGTTTTTGTTTAAAGAGG
>ANGE-B-10_5p_unclassified
TTTATCTACTCTTTACCAAAACCCTTATCTCAATTTCTCGATGAAGTGTCGAGGATCAAAGACAATCATTCCAAACTGTCTGAAATCGATGGTTATGTCGGAAAATTAGAGGAAGAAAGGAACAAAATCGATGTTTTTAAACGAGAACTCCCTTTATGCATGTTCTTATTGAACGAAGGTATCTTTTATTAAAATTCTCTCCTTTTCTTTTTTTATCTTCTCTAATCGATTCGTGTTTTTGTTTAAAGAGG
>GAIL-B-11_5p_unclassified
TTTATCTACTCTTTACCAAAACCCTTATCTCAATTTCTCGATGAAGTGTCGAGGATCAAAGACAATCATTCCAAACTGTCTGAAATCGATGGTTATGTCGGAAAATTAGAGGAAGAAAGGAACAAAATCGATGTTTTTAAACGAGAACTCCCTTTATGCATGTTCTTATTGAACGAAGGTATCTTTTATTAAAATTCTCTCCTTTTCTTTTTTTATCTTCTCTAATCGATTCGTGTTTTTGTTTAAAGAGG
>Hum-4_5q_unclassified
TTTTTAGAACCGTGAGACTGGTCAAGCTTTCGATCGCCTCGGTTGTCGTCTTCAAGTTAAAAAAATTTAACATCATGTTATATATCTTAAATTTGTTACTATTTTCCTTTCTCTTTTTTCCTTGACCAGGAGACTTAATCTAAATTTTTGTTAATGTCATTACTTACCATCCATATTTAAATTAACTATCATTTCTTATATCTCTCTCGTCATTTAATTCAGGACGTGTGAAACAGAAACTACAAGTGATATATATGAAACTAGATGTGATATGGAACTCATGATGTGCAACTCGACAAGGATTTTTCAAACTACTTCCATGATATGTGAAAAATATTTACTAATAATTACAGATCTGTGATTAAAAATATTCTAGACTATAAGTATACTAATAATTCC…
>Tanz-1_5q_unclassified
TTTAGGCAAACACACACGTTAGTCGAAACACTTATACTATTTATGCAAATAAGCAAAGCACTTATGCAATTTTCTAAAAATGCTAAACAAAATATAAAGACATACATACTTTAAAAAAACTAACAAAGAGAAACACTCAAACAATGAAAAAAAAAAAACAATAATATACAATATTAACTTAAAAATAGTATATCTATGAGAACTGAAATACGTAAATATATACACAAAACAAAAATGTGTTTTTTTTAATACCACA
>Etna-2_5q_unclassified
TTTTTGGATCCGTGAGACTGGTCAAGCTTTCGATCGCCTCGGTTGTCGTCTTCAAGTTAAAATGCGGATTTGAAATACATATGCCGGCGGATTTGAACCCTGAACCCTGAACCCTAAACCCTAGGG
>Evs-0_1p_unclassified
TGACTATATCGACCTGCAACCCTAAACCCTAAACCAGTGATG

## Sheet: Table S5
Table S5: Annotation of the most distal gene at each chromosome end for each accession
Chromosome end	1p		1q		2q		3p		3q		4q		5p		5q
Accession	Boundary	Gene ID	Boundary	Gene ID	Boundary	Gene ID	Boundary	Gene ID	Boundary	Gene ID	Boundary	Gene ID	Boundary	Gene ID	Boundary	Gene ID
11C1	8760	AT1G01010	32186908	AT1G80990	22293934	AT2G48160	7533	AT3G01015	28000194	AT3G63540	22840514	AT4G40100	8596	AT5G01010	30621949	AT5G67640
ANGE-B-10	6606	AT1G01010	33076217	AT1G80990	23378776	AT2G48160	5603	AT3G01015	27308462	AT3G63540	22991794	AT4G40100	5312	AT5G01010	30090907	AT5G67640
ANGE-B-2	8276	AT1G01010	33030979	AT1G80990	23477352	AT2G48160	7108	AT3G01015	27268246	AT3G63540	22661308	AT4G40100	7642	AT5G01010	30009438	AT5G67640
Alo-0	8057	AT1G01010	32928114	AT1G80990	24515101	AT2G48160	7089	AT3G01015	25492141	AT3G63540	22230383	AT4G40100	6484	AT5G01010	31702379	AT5G67640
Alo-19	7576	AT1G01010	32698487	AT1G80960	23053117	AT2G48160	4581	AT3G01015	27469701	AT3G63540	23355202	AT4G40100	5789	AT5G01010	31239658	AT5G67640
BANI-C-1	5500	AT1G01010	33492701	AT1G80990	21860801	AT2G48160	4363	AT3G01015	26590495	AT3G63540	21844221	AT4G40100	4248	AT5G01010	30274572	AT5G67640
BARC-A-17	5946	AT1G01010	34963883	AT1G80990	22360567	AT2G48160	3859	AT3G01015	25554589	AT3G63540	23551071	AT4G40100	3887	AT5G01010	30179222	AT5G67640
Pent-46	6966	AT1G01010	33902230	AT1G80990	22728233	AT2G48160	5134	AT3G01015	27676446	AT3G63540	22282515	AT4G40100	5719	AT5G01010	31321028	AT5G67640
BROU-A-10	6438	AT1G01010	33471044	AT1G80990	23151197	AT2G48160	4615	AT3G01015	26300225	AT3G63540	21572785	AT4G40100	4494	AT5G01010	28852862	AT5G67640
CAMA-C-9	7132	AT1G01010	33478361	AT1G80990	21716891	AT2G48160	5464	AT3G01015	26604085	AT3G63540	23269123	AT4G40100	5102	AT5G01010	29900773	AT5G67640
Cas-0	6458	AT1G01010	32013958	AT1G80990	23669801	AT2G48160	5311	AT3G01015	28258591	AT3G63540	22465499	AT4G40100	8366	AT5G01010	29057172	AT5G67640
Cas-6	7828	AT1G01010	33390212	AT1G80990	23611040	AT2G48160	6542	AT3G01015	27245139	AT3G63540	22750172	AT4G40100	6712	AT5G01010	31672838	AT5G67640
Cat-0	6134	AT1G01010	33348429	AT1G80990	23363440	AT2G48160	4814	AT3G01015	26820031	AT3G63540	24295944	AT4G40100	4876	AT5G01010	30152932	AT5G67640
Col-0	8094	AT1G01010	32633605	AT1G80990	23008014	AT2G48160	5315	AT3G01015	26140977	AT3G63540	22578354	AT4G40100	5299	AT5G01010	30162431	AT5G67640
Cvi-0	7877	AT1G01010	34597521	AT1G80990	22701626	AT2G48160	7915	AT3G01015	27092513	AT3G63540	23725522	AT4G40100	6074	AT5G01010	32216990	AT5G67640
DraIII-1	9376	AT1G01010	34644439	AT1G80990	23038479	AT2G48160	6827	AT3G01015	26776835	AT3G63540	22892031	AT4G40100	6912	AT5G01010	30512726	AT5G67640
Etna-2	7204	AT1G01010	34858031	AT1G80990	22974764	AT2G48160	4920	AT3G01015	27245451	AT3G63540	23498839	AT4G40100	4769	AT5G01010	31480973	AT5G67640
Evs-0	8367	AT1G01010	32986398	AT1G80990	22934183	AT2G48160	5990	AT3G01015	26480111	AT3G63540	23431574	AT4G40100	5979	AT5G01010	32829913	AT5G67640
Evs-12	11652	AT1G01010	33308758	AT1G80990	23213549	AT2G48160	5287	AT3G01015	25466234	AT3G63540	23006940	AT4G40100	4422	AT5G01010	31060438	AT5G67640
Ey15-2	9238	AT1G01010	34359974	AT1G80990	22102991	AT2G48160	4875	AT3G01015	26859490	AT3G63540	22124749	AT4G40100	4240	AT5G01010	30648515	AT5G67640
GAIL-B-11	6690	AT1G01010	32161123	AT1G80990	23722497	AT2G48160	4438	AT3G01015	26695391	AT3G63540	21262098	AT4G40100	5176	AT5G01010	30310100	AT5G67640
HR-10	6423	AT1G01010	31746362	AT1G80990	21977472	AT2G48160	3621	AT3G01015	28731452	AT3G63540	21223067	AT4G40100	4027	AT5G01010	30386231	AT5G67640
Hom-4	7233	AT1G01010	34150805	AT1G80990	21447778	AT2G48160	4552	AT3G01015	27141843	AT3G63540	23564469	AT4G40100	5924	AT5G01010	31421833	AT5G67640
Hum-4	8193	AT1G01010	33899508	AT1G80990	22635391	AT2G48160	6587	AT3G01015	25626622	AT3G63540	21723151	AT4G40100	6461	AT5G01010	29772919	AT5G67640
IP-Fel-2	13260	AT1G01010	31761864	AT1G80990	22838750	AT2G48160	15427	AT3G01015	28032347	AT3G63540	22140210	AT4G40100	13351	AT5G01010	29939698	AT5G67640
IP-Per-0	6375	AT1G01010	34153407	AT1G80990	24774947	AT2G48160	4677	AT3G01015	27156962	AT3G63540	23297198	AT4G40100	4554	AT5G01010	31392141	AT5G67640
IP-Tri-0	7375	AT1G01010	33372504	AT1G80990	22155164	AT2G48160	5302	AT3G01015	27300612	AT3G63540	21464164	AT4G40100	4900	AT5G01010	30002814	AT5G67640
Kew-1	6705	AT1G01010	33253880	AT1G80990	21969428	AT2G48160	5106	AT3G01015	27685475	AT3G63540	23267544	AT4G40100	3936	AT5G01010	30552126	AT5G67640
Ler-0	7979	AT1G01010	32480550	AT1G80990	21324067	AT2G48160	6034	AT3G01015	27315989	AT3G63540	22696726	AT4G40100	5603	AT5G01010	30652062	AT5G67640
MERE-A-13	6976	AT1G01010	34273953	AT1G80990	22517467	AT2G48160	5791	AT3G01015	27402694	AT3G63540	24052255	AT4G40100	4973	AT5G01010	32734183	AT5G67640
Mos-9	7233	AT1G01010	35050519	AT1G80960	24039509	AT2G48160	6313	AT3G01015	27216452	AT3G63540	23762691	AT4G40100	4641	AT5G01010	32577092	AT5G67640
Rabacal-1	5924	AT1G01010	34674873	AT1G80990	24316995	AT2G48160	6193	AT3G01015	30432697	AT3G63540	25412303	AT4G40100	4420	AT5G01010	33375466	AT5G67640
San-9	8260	AT1G01010	32815238	AT1G80990	23716019	AT2G48160	8347	AT3G01015	26197733	AT3G63540	24288001	AT4G40100	6891	AT5G01010	32444179	AT5G67640
T850	5106	AT1G01010	33701023	AT1G80960	22795850	AT2G48160	3191	AT3G01015	26333479	AT3G63540	22738660	AT4G40100	3156	AT5G01010	30916420	AT5G67640
LI-EF-011	7452	AT1G01010	33886182	AT1G80990	22043406	AT2G48160	5920	AT3G01015	27680356	AT3G63540	22262299	AT4G40100	5392	AT5G01010	31345371	AT5G67640
Gel-1	7192	AT1G01010	33664344	AT1G80990	21018065	AT2G48160	5319	AT3G01015	26035073	AT3G63540	21417586	AT4G40100	5166	AT5G01010	30865139	AT5G67640
Hum-2	6904	AT1G01010	33150588	AT1G80990	23006389	AT2G48160	5542	AT3G01015	27670968	AT3G63540	25654732	AT4G40100	5718	AT5G01010	30489962	AT5G67640
IP-Bus-0	7506	AT1G01010	33108643	AT1G80990	21724392	AT2G48160	5913	AT3G01015	27026394	AT3G63540	21381702	AT4G40100	7218	AT5G01010	29534257	AT5G67640
IP-Ini-0	7126	AT1G01010	33326019	AT1G80990	23392641	AT2G48160	5714	AT3G01015	26350033	AT3G63540	24200400	AT4G40100	4766	AT5G01010	31293389	AT5G67640
IP-Piq-0	5542	AT1G01010	33745066	AT1G80990	23263385	AT2G48160	3588	AT3G01015	26014761	AT3G63540	23933254	AT4G40100	3397	AT5G01010	29483426	AT5G67640
LACR-C-14	6579	AT1G01010	33705834	AT1G80990	22492783	AT2G48160	3722	AT3G01015	27536247	AT3G63540	21934980	AT4G40100	5060	AT5G01010	29056705	AT5G67640
Lor-16	7306	AT1G01010	32075229	AT1G80990	23017815	AT2G48160	6464	AT3G01015	26972145	AT3G63540	24460482	AT4G40100	5732	AT5G01010	32521087	AT5G67640
Mdc-14	8208	AT1G01010	33337711	AT1G80990	23061109	AT2G48160	6070	AT3G01015	27861962	AT3G63540	23269835	AT4G40100	6137	AT5G01010	29948685	AT5G67640
Med-3	6881	AT1G01010	34273864	AT1G80990	22024145	AT2G48160	4225	AT3G01015	26367200	AT3G63540	24831421	AT4G40100	6216	AT5G01010	31182746	AT5G67640
PREI-A-14	6735	AT1G01010	33627444	AT1G80990	23141993	AT2G48160	5343	AT3G01015	26285280	AT3G63540	22162141	AT4G40100	4620	AT5G01010	30540564	AT5G67640
Ru-2	7772	AT1G01010	34674512	AT1G80990	22201034	AT2G48160	5843	AT3G01015	27361030	AT3G63540	22956497	AT4G40100	5906	AT5G01010	28955991	AT5G67640
Sln-22	5727	AT1G01010	33061849	AT1G80990	23874806	AT2G48160	3757	AT3G01015	27317391	AT3G63540	24358133	AT4G40100	3936	AT5G01010	32064331	AT5G67640
Tanz-1	6724	AT1G01010	36284275	AT1G80990	22972062	AT2G48160	4320	AT3G01015	28608259	AT3G63540	22357342	AT4G40100	5640	AT5G01010	33246402	AT5G67640
14INRCT07	7728	AT1G01010	33885052	AT1G80990	22237381	AT2G48160	6317	AT3G01015	27683613	AT3G63540	22294547	AT4G40100	5153	AT5G01010	31323419	AT5G67640
Abd-0	6487	AT1G01010	31799111	AT1G80990	21831357	AT2G48160	4690	AT3G01015	27354371	AT3G63540	22065237	AT4G40100	3743	AT5G01010	31154919	AT5G67640
Altai-5	5947	AT1G01010	32548142	AT1G80990	21883497	AT2G48160	4564	AT3G01015	25159195	AT3G63540	26743245	AT4G40100	4470	AT5G01010	30944569	AT5G67640
Belmonte-4-94	7190	AT1G01010	33421323	AT1G80990	22257619	AT2G48160	4922	AT3G01015	26603415	AT3G63540	21838775	AT4G40100	5531	AT5G01010	30691375	AT5G67640
Dra-2	7036	AT1G01010	34769383	AT1G80990	22763786	AT2G48160	4791	AT3G01015	27069009	AT3G63540	24106178	AT4G40100	4724	AT5G01010	30193077	AT5G67640
Elh-2	6258	AT1G01010	34526966	AT1G80990	22603699	AT2G48160	4780	AT3G01015	26359893	AT3G63540	22452747	AT4G40100	4674	AT5G01010	30746061	AT5G67640
Est-1	9315	AT1G01010	33018802	AT1G80990	22558538	AT2G48160	5173	AT3G01015	26760136	AT3G63540	23363974	AT4G40100	4913	AT5G01010	30263960	AT5G67640
Geg-14	8281	AT1G01010	32685255	AT1G80990	21405749	AT2G48160	5952	AT3G01015	26034155	AT3G63540	21152096	AT4G40100	6598	AT5G01010	29960448	AT5G67640
Got-22	6289	AT1G01010	33199724	AT1G80990	23158912	AT2G48160	4684	AT3G01015	27059946	AT3G63540	23886000	AT4G40100	4315	AT5G01010	30599320	AT5G67640
Had-6b	5950	AT1G01010	33492175	AT1G80990	23453081	AT2G48160	5343	AT3G01015	26284056	AT3G63540	21600986	AT4G40090	4661	AT5G01010	30136973	AT5G67640
Hs-0	8203	AT1G01010	33611409	AT1G80990	23263777	AT2G48160	6351	AT3G01015	26949088	AT3G63540	22756378	AT4G40100	5282	AT5G01010	31304328	AT5G67640
Kar-1	7442	AT1G01010	32945023	AT1G80990	22613020	AT2G48160	5172	AT3G01015	25602358	AT3G63540	22088617	AT4G40100	4714	AT5G01010	31571101	AT5G67640
Kas-1	8101	AT1G01010	32788217	AT1G80990	21515386	AT2G48160	5921	AT3G01015	27030581	AT3G63540	24771286	AT4G40100	6892	AT5G01010	30887671	AT5G67640
Kyr-1	7217	AT1G01010	33120407	AT1G80990	23090171	AT2G48160	5397	AT3G01015	24996742	AT3G63540	23732791	AT4G40100	5703	AT5G01010	31808775	AT5G67640
Mammo-1	7381	AT1G01010	30998174	AT1G80990	21149471	AT2G48160	4646	AT3G01015	26884298	AT3G63540	21571985	AT4G40100	4533	AT5G01010	30597111	AT5G67640
Ms-0	8575	AT1G01010	32830516	AT1G80990	21370027	AT2G48160	5473	AT3G01015	26994374	AT3G63540	24602630	AT4G40100	6628	AT5G01010	30888631	AT5G67640
N13	7940	AT1G01010	32891424	AT1G80990	22069305	AT2G48160	5663	AT3G01015	26580664	AT3G63540	21945339	AT4G40100	7007	AT5G01010	31881238	AT5G67640
Per-1	7640	AT1G01010	33359145	AT1G80990	22043255	AT2G48160	5211	AT3G01015	26735837	AT3G63540	23051185	AT4G40100	5190	AT5G01010	31202696	AT5G67640
Pu2-23	6846	AT1G01010	34220680	AT1G80990	24133339	AT2G48160	5031	AT3G01015	27051313	AT3G63540	24827903	AT4G40100	5316	AT5G01010	30820123	AT5G67640
Qar-8a	5694	AT1G01010	33385821	AT1G80960	22795576	AT2G48160	6172	AT3G01015	27440992	AT3G63540	22218605	AT4G40100	5182	AT5G01010	30510016	AT5G67640
Sha	7087	AT1G01010	31537103	AT1G80990	22092415	AT2G48160	4167	AT3G01015	26414807	AT3G63540	23437997	AT4G40100	5206	AT5G01010	32037701	AT5G67640
Sorbo	7093	AT1G01010	33277623	AT1G80990	22770338	AT2G48160	4979	AT3G01015	23284884	AT3G63540	22997165	AT4G40100	5265	AT5G01010	30374694	AT5G67640
St-0	7689	AT1G01010	35006358	AT1G80990	21283241	AT2G48160	5118	AT3G01015	25765901	AT3G63540	21429127	AT4G40100	5154	AT5G01010	31200792	AT5G67640
Stw-0	7276	AT1G01010	34095903	AT1G80990	22986640	AT2G48160	5380	AT3G01015	24671335	AT3G63540	21645405	AT4G40100	5169	AT5G01010	31424041	AT5G67640
Sus-1	7104	AT1G01010	32720570	AT1G80990	22204235	AT2G48160	4364	AT3G01015	24886353	AT3G63540	26192984	AT4G40100	4419	AT5G01010	30402760	AT5G67640
Taz-0	9181	AT1G01010	33936548	AT1G80960	24187381	AT2G48160	7150	AT3G01015	26211864	AT3G63540	21985576	AT4G40100	7074	AT5G01010	34461458	AT5G67640
